# Supplementary material for: Error-state Kalman filter for lower-limb kinematic estimation: Evaluation on a 3-body model
Source: PLoS One. 2021 Apr 20;16(4):e0249577. doi: 10.1371/journal.pone.0249577 (PMC8057618; doi:10.1371/journal.pone.0249577)
Supplement: S1 File — (XLSX) [file pone.0249577.s002.xlsx]

## Sheet: Data Set 1 - Simulation JA
Joint angle differences (IMU-true) for Data Set 1
Only estimates during straight walking analyzed (see paper for definition)
All angles in degrees, time in seconds
Time (Right)	Right Hip Differnce			Time (Left)	Left Hip Difference
	Flexion	Internal Rot.	Abduction		Flexion	Internal Rot.	Abduction
7.154	0.203	0.104	0.125	6.053	0.241	-0.119	-0.02
7.156	0.206	0.087	0.091	6.055	0.239	-0.126	-0.022
7.158	0.215	0.078	0.109	6.057	0.25	-0.103	-0.026
7.16	0.21	0.083	0.106	6.059	0.251	-0.081	-0.008
7.162	0.252	0.093	0.111	6.061	0.24	-0.084	-0.01
7.164	0.287	0.099	0.095	6.063	0.257	-0.084	-0.002
7.166	0.274	0.076	0.075	6.064	0.259	-0.069	0.003
7.168	0.278	0.082	0.054	6.066	0.26	-0.058	-0.01
7.17	0.287	0.089	0.029	6.068	0.274	-0.068	-0.002
7.172	0.275	0.094	0.029	6.07	0.286	-0.073	-0.026
7.174	0.28	0.095	0.063	6.072	0.284	-0.061	-0.019
7.176	0.256	0.088	0.098	6.074	0.291	-0.032	-0.018
7.178	0.271	0.113	0.059	6.076	0.288	-0.029	-0.016
7.18	0.295	0.143	0.039	6.078	0.323	-0.052	-0.012
7.182	0.305	0.141	0.059	6.08	0.328	-0.081	-0.005
7.184	0.32	0.15	0.068	6.082	0.307	-0.103	-0.017
7.186	0.284	0.179	0.07	6.084	0.292	-0.123	-0.021
7.188	0.287	0.175	0.058	6.086	0.287	-0.131	-0.02
7.189	0.286	0.171	0.054	6.088	0.271	-0.113	-0.009
7.191	0.3	0.152	0.075	6.09	0.251	-0.101	-0.003
7.193	0.338	0.126	0.059	6.092	0.241	-0.11	0.008
7.195	0.324	0.107	0.054	6.094	0.257	-0.138	-0.002
7.197	0.32	0.089	0.04	6.096	0.28	-0.161	0.002
7.199	0.329	0.108	0.068	6.098	0.296	-0.148	0.008
7.201	0.337	0.089	0.051	6.1	0.322	-0.143	0.017
7.203	0.305	0.108	0.04	6.102	0.303	-0.146	0.027
7.205	0.291	0.076	0.035	6.104	0.275	-0.145	0.044
7.207	0.305	0.067	0.036	6.105	0.278	-0.143	0.06
7.209	0.31	0.061	0.053	6.107	0.291	-0.14	0.052
7.211	0.301	0.047	0.038	6.109	0.308	-0.156	0.061
7.213	0.274	0.04	0.065	6.111	0.304	-0.125	0.072
7.215	0.269	0.042	0.081	6.113	0.296	-0.138	0.077
7.217	0.271	0.045	0.053	6.115	0.282	-0.15	0.098
7.219	0.265	0.041	0.05	6.117	0.28	-0.124	0.124
7.221	0.254	0.042	0.048	6.119	0.263	-0.13	0.099
7.223	0.277	0.061	0.034	6.121	0.266	-0.15	0.102
7.225	0.28	0.056	0.059	6.123	0.294	-0.141	0.13
7.227	0.305	0.046	0.042	6.125	0.282	-0.139	0.128
7.229	0.29	0.026	0.036	6.127	0.276	-0.146	0.103
7.23	0.299	0.033	0.018	6.129	0.255	-0.151	0.098
7.232	0.315	0.032	0.02	6.131	0.246	-0.133	0.082
7.234	0.289	0.054	0.022	6.133	0.241	-0.112	0.08
7.236	0.271	0.051	0.014	6.135	0.244	-0.1	0.09
7.238	0.285	0.05	0.023	6.137	0.235	-0.089	0.093
7.24	0.288	0.057	0.012	6.139	0.232	-0.054	0.097
7.242	0.276	0.039	-0.007	6.141	0.221	-0.055	0.089
7.244	0.26	0.04	-0.02	6.143	0.215	-0.051	0.117
7.246	0.274	0.051	-0.006	6.145	0.207	-0.046	0.133
7.248	0.296	0.072	-0.032	6.146	0.208	-0.063	0.142
7.25	0.289	0.073	-0.025	6.148	0.187	-0.059	0.098
7.252	0.286	0.054	-0.009	6.15	0.18	-0.034	0.1
7.254	0.269	0.031	-0.018	6.152	0.201	-0.017	0.063
7.256	0.27	0.049	-0.02	6.154	0.212	-0.021	0.049
7.258	0.276	0.071	-0.006	6.156	0.236	0.01	0.05
7.26	0.295	0.042	0.008	6.158	0.222	0.002	0.028
7.262	0.272	0.035	0.013	6.16	0.208	0.005	0.053
7.264	0.309	0.023	0.009	6.162	0.216	-0.007	0.047
7.266	0.312	0.024	0.024	6.164	0.194	-0.012	0.041
7.268	0.288	0.016	0.019	6.166	0.196	-0.014	0.03
7.27	0.296	0.035	0.021	6.168	0.187	0.006	0.035
7.271	0.271	0.044	0.035	6.17	0.195	0.007	0.013
7.273	0.244	0.05	0.039	6.172	0.203	0.006	0.014
7.275	0.22	0.042	0.041	6.174	0.207	-0.002	-0.003
7.277	0.222	0.064	0.061	6.176	0.208	0.036	0.007
7.279	0.228	0.075	0.05	6.178	0.202	0.008	0.001
7.281	0.235	0.055	0.054	6.18	0.219	0.012	0.011
7.283	0.253	0.066	0.032	6.182	0.208	0.008	-0.01
7.285	0.263	0.071	0.036	6.184	0.2	0.018	-0.028
7.287	0.25	0.067	0.01	6.186	0.206	0.033	-0.053
7.289	0.288	0.088	0.003	6.188	0.206	0.011	-0.07
7.291	0.283	0.098	-0.006	6.189	0.205	0.031	-0.055
7.293	0.27	0.092	-0.007	6.191	0.182	0.044	-0.042
7.295	0.308	0.099	0	6.193	0.194	0.034	-0.043
7.297	0.297	0.09	-0.001	6.195	0.22	0.031	-0.076
7.299	0.284	0.095	0.028	6.197	0.208	0.017	-0.078
7.301	0.283	0.131	0.02	6.199	0.216	0.017	-0.065
7.303	0.278	0.121	-0.004	6.201	0.217	0.015	-0.04
7.305	0.276	0.102	0.006	6.203	0.205	0.013	-0.033
7.307	0.262	0.096	-0.01	6.205	0.175	0.024	-0.041
7.309	0.253	0.13	-0.003	6.207	0.168	0.001	-0.059
7.311	0.245	0.131	-0.004	6.209	0.177	0.007	-0.054
7.313	0.231	0.165	0	6.211	0.186	0.027	-0.037
7.314	0.227	0.172	0.003	6.213	0.167	0.042	-0.04
7.316	0.233	0.157	-0.012	6.215	0.146	0.032	-0.023
7.318	0.244	0.129	-0.009	6.217	0.147	0.029	-0.03
7.32	0.243	0.101	0.005	6.219	0.122	0.015	-0.036
7.322	0.215	0.093	-0.013	6.221	0.086	0.008	-0.017
7.324	0.234	0.071	-0.027	6.223	0.091	0.018	-0.032
7.326	0.224	0.055	-0.013	6.225	0.089	0.022	-0.023
7.328	0.201	0.041	-0.009	6.227	0.078	0.021	-0.012
7.33	0.211	0.058	-0.012	6.229	0.075	0.004	-0.038
7.332	0.21	0.081	-0.02	6.23	0.073	-0.003	-0.059
7.334	0.18	0.068	-0.016	6.232	0.09	0.016	-0.081
7.336	0.181	0.068	0.004	6.234	0.096	0	-0.081
7.338	0.198	0.04	0.022	6.236	0.086	0.01	-0.072
7.34	0.193	0.03	0.019	6.238	0.097	0.01	-0.059
7.342	0.184	0.042	0.035	6.24	0.101	-0.012	-0.029
7.344	0.166	0.022	0.051	6.242	0.077	-0.014	-0.027
7.346	0.139	0.015	0.078	6.244	0.076	-0.013	-0.033
7.348	0.17	0.028	0.082	6.246	0.064	-0.024	-0.025
7.35	0.159	-0.011	0.077	6.248	0.057	-0.022	-0.035
7.352	0.131	-0.016	0.102	6.25	0.052	-0.023	-0.029
7.354	0.126	-0.012	0.117	6.252	0.069	-0.036	-0.036
7.355	0.109	-0.009	0.125	6.254	0.092	0.005	-0.023
7.357	0.115	0.005	0.101	6.256	0.055	0.01	-0.02
7.359	0.104	-0.005	0.124	6.258	0.047	0.012	-0.021
7.361	0.086	0.004	0.124	6.26	0.032	0.011	-0.031
7.363	0.1	0.01	0.17	6.262	0.049	0.037	-0.054
7.365	0.11	0.008	0.186	6.264	0.046	0.002	-0.059
7.367	0.124	0.017	0.172	6.266	0.024	-0.015	-0.067
7.369	0.156	0.018	0.165	6.268	0.014	0.002	-0.084
7.371	0.133	0.007	0.175	6.27	0.034	-0.012	-0.066
7.373	0.146	0.008	0.175	6.271	0.032	-0.001	-0.062
7.375	0.138	0.008	0.192	6.273	0.026	-0.021	-0.054
7.377	0.17	0.019	0.161	6.275	0.021	-0.038	-0.052
7.379	0.144	0.001	0.151	6.277	0.009	-0.035	-0.046
7.381	0.12	-0.017	0.16	6.279	0.028	-0.062	-0.04
7.383	0.104	-0.025	0.156	6.281	0.039	-0.108	-0.045
7.385	0.09	0.002	0.151	6.283	0.051	-0.123	-0.048
7.387	0.077	0.029	0.139	6.285	0.043	-0.125	-0.067
7.389	0.092	0.049	0.147	6.287	0.035	-0.128	-0.095
7.391	0.121	0.03	0.129	6.289	0.028	-0.096	-0.09
7.393	0.13	0.012	0.15	6.291	0.029	-0.112	-0.088
7.395	0.131	0.038	0.133	6.293	0.009	-0.132	-0.109
7.396	0.137	0.015	0.147	6.295	-0.007	-0.117	-0.078
7.398	0.136	0.039	0.137	6.297	-0.003	-0.128	-0.066
7.4	0.137	0.041	0.135	6.299	-0.012	-0.133	-0.071
7.402	0.119	0.028	0.137	6.301	-0.031	-0.164	-0.115
7.404	0.104	0.02	0.126	6.303	-0.016	-0.162	-0.101
7.406	0.103	0.043	0.123	6.305	-0.021	-0.175	-0.13
7.408	0.091	0.031	0.143	6.307	-0.016	-0.192	-0.141
7.41	0.092	0.035	0.129	6.309	-0.039	-0.158	-0.098
7.412	0.112	0.064	0.121	6.311	-0.027	-0.166	-0.088
7.414	0.089	0.077	0.127	6.313	-0.015	-0.166	-0.109
7.416	0.087	0.077	0.134	6.314	0.007	-0.16	-0.118
7.418	0.093	0.055	0.121	6.316	-0.001	-0.133	-0.095
7.42	0.109	0.061	0.113	6.318	-0.031	-0.128	-0.127
7.422	0.109	0.049	0.135	6.32	-0.043	-0.13	-0.158
7.424	0.14	0.044	0.136	6.322	-0.035	-0.131	-0.12
7.426	0.149	0.044	0.131	6.324	-0.036	-0.146	-0.119
7.428	0.124	0.027	0.126	6.326	-0.01	-0.154	-0.142
7.43	0.106	0.016	0.131	6.328	-0.022	-0.175	-0.159
7.432	0.099	0.015	0.114	6.33	-0.024	-0.18	-0.171
7.434	0.117	-0.004	0.132	6.332	-0.038	-0.183	-0.15
7.436	0.124	0.001	0.12	6.334	-0.059	-0.177	-0.169
7.438	0.122	0.024	0.102	6.336	-0.092	-0.167	-0.172
7.439	0.119	0.025	0.088	6.338	-0.087	-0.168	-0.14
7.441	0.088	0.028	0.098	6.34	-0.097	-0.177	-0.137
7.443	0.108	-0.014	0.081	6.342	-0.112	-0.149	-0.128
7.445	0.097	-0.008	0.07	6.344	-0.095	-0.154	-0.131
7.447	0.082	-0.017	0.089	6.346	-0.071	-0.139	-0.115
7.449	0.068	-0.011	0.105	6.348	-0.049	-0.126	-0.105
7.451	0.043	0.002	0.091	6.35	-0.04	-0.162	-0.103
7.453	0.051	0.008	0.076	6.352	-0.02	-0.171	-0.09
7.455	0.056	-0.002	0.082	6.354	0	-0.177	-0.111
7.457	0.05	-0.013	0.091	6.355	0	-0.194	-0.111
7.459	0.057	-0.032	0.098	6.357	-0.005	-0.191	-0.147
7.461	0.068	-0.031	0.106	6.359	0.003	-0.19	-0.136
7.463	0.076	-0.036	0.112	6.361	-0.016	-0.15	-0.133
7.465	0.058	-0.05	0.128	6.363	-0.014	-0.122	-0.154
7.467	0.039	-0.024	0.135	6.365	-0.011	-0.108	-0.167
7.469	0.049	-0.023	0.146	6.367	-0.016	-0.1	-0.145
7.471	0.032	0.005	0.142	6.369	-0.038	-0.083	-0.147
7.473	0.045	-0.008	0.163	6.371	-0.033	-0.056	-0.132
7.475	0.037	0.004	0.175	6.373	-0.046	-0.06	-0.119
7.477	0.003	0.004	0.161	6.375	-0.057	-0.057	-0.12
7.479	-0.004	-0.009	0.144	6.377	-0.059	-0.077	-0.135
7.48	0.004	0.005	0.132	6.379	-0.074	-0.047	-0.119
7.482	0.012	0.026	0.127	6.381	-0.082	-0.049	-0.115
7.484	-0.009	0.007	0.145	6.383	-0.08	-0.047	-0.112
7.486	-0.01	0.03	0.174	6.385	-0.088	-0.018	-0.103
7.488	-0.028	0.048	0.19	6.387	-0.078	-0.026	-0.113
7.49	-0.039	0.065	0.164	6.389	-0.097	-0.016	-0.106
7.492	-0.041	0.085	0.14	6.391	-0.123	-0.005	-0.104
7.494	-0.04	0.087	0.155	6.393	-0.124	0.003	-0.096
7.496	-0.039	0.104	0.158	6.395	-0.09	-0.009	-0.083
7.498	-0.07	0.115	0.14	6.396	-0.109	-0.006	-0.075
7.5	-0.075	0.106	0.139	6.398	-0.126	0.001	-0.08
7.502	-0.079	0.088	0.119	6.4	-0.119	0.001	-0.104
7.504	-0.042	0.072	0.112	6.402	-0.107	0.006	-0.099
7.506	-0.058	0.053	0.122	6.404	-0.102	-0.006	-0.096
7.508	-0.059	0.054	0.123	6.406	-0.107	-0.014	-0.099
7.51	-0.051	0.07	0.086	6.408	-0.1	0.003	-0.087
7.512	-0.064	0.075	0.066	6.41	-0.08	0.005	-0.083
7.514	-0.064	0.078	0.102	6.412	-0.087	0.01	-0.077
7.516	-0.067	0.095	0.132	6.414	-0.073	0.004	-0.073
7.518	-0.059	0.081	0.129	6.416	-0.094	0.006	-0.098
7.52	-0.072	0.093	0.149	6.418	-0.093	0.028	-0.11
7.521	-0.06	0.066	0.191	6.42	-0.117	0.052	-0.119
7.523	-0.063	0.08	0.156	6.422	-0.1	0.013	-0.118
7.525	-0.061	0.087	0.141	6.424	-0.103	0.007	-0.118
7.527	-0.08	0.09	0.134	6.426	-0.09	-0.003	-0.129
7.529	-0.082	0.098	0.163	6.428	-0.065	0.026	-0.135
7.531	-0.06	0.097	0.155	6.43	-0.082	0.006	-0.121
7.533	-0.055	0.11	0.161	6.432	-0.068	0.006	-0.125
7.535	-0.039	0.089	0.167	6.434	-0.076	0.013	-0.129
7.537	-0.014	0.075	0.163	6.436	-0.065	0.007	-0.11
7.539	-0.027	0.083	0.145	6.438	-0.083	-0.006	-0.104
7.541	-0.03	0.099	0.146	6.439	-0.079	-0.014	-0.104
7.543	-0.037	0.073	0.168	6.441	-0.077	-0.005	-0.095
7.545	-0.056	0.101	0.121	6.443	-0.092	-0.013	-0.079
7.547	-0.057	0.082	0.127	6.445	-0.126	-0.013	-0.085
7.549	-0.055	0.082	0.145	6.447	-0.101	-0.002	-0.068
7.551	-0.049	0.081	0.15	6.449	-0.105	-0.001	-0.052
7.553	-0.023	0.109	0.156	6.451	-0.131	0.002	-0.019
7.555	0.002	0.116	0.158	6.453	-0.132	0.017	-0.016
7.557	-0.005	0.126	0.136	6.455	-0.128	0.025	-0.028
7.559	-0.014	0.104	0.115	6.457	-0.12	0.022	-0.05
7.561	-0.022	0.116	0.119	6.459	-0.141	0.019	-0.025
7.563	-0.058	0.108	0.157	6.461	-0.141	0.035	-0.032
7.564	-0.064	0.122	0.171	6.463	-0.106	0.022	-0.035
7.566	-0.077	0.103	0.187	6.465	-0.11	0.014	-0.028
7.568	-0.064	0.084	0.142	6.467	-0.114	0.014	-0.02
7.57	-0.078	0.085	0.141	6.469	-0.132	0.001	-0.005
7.572	-0.069	0.115	0.127	6.471	-0.132	0.014	-0.014
7.574	-0.073	0.1	0.109	6.473	-0.118	0.014	-0.003
7.576	-0.046	0.119	0.103	6.475	-0.109	0.002	0.013
7.578	-0.071	0.093	0.14	6.477	-0.127	-0.012	0.027
7.58	-0.073	0.061	0.145	6.479	-0.131	-0.003	0.019
7.582	-0.074	0.066	0.13	6.48	-0.138	0.022	0.032
7.584	-0.063	0.077	0.119	6.482	-0.153	0.002	0.029
7.586	-0.053	0.087	0.131	6.484	-0.159	-0.01	0.056
7.588	-0.051	0.075	0.14	6.486	-0.155	0.015	0.071
7.59	-0.043	0.085	0.143	6.488	-0.17	0.011	0.08
7.592	-0.036	0.108	0.144	6.49	-0.175	-0.002	0.081
7.594	-0.063	0.072	0.138	6.492	-0.2	0.005	0.096
7.596	-0.071	0.071	0.143	6.494	-0.212	0.035	0.085
7.598	-0.076	0.052	0.115	6.496	-0.238	0.033	0.083
7.6	-0.067	0.04	0.101	6.498	-0.24	0.018	0.107
7.602	-0.059	0.041	0.112	6.5	-0.253	0.025	0.075
7.604	-0.051	0.032	0.118	6.502	-0.242	0.034	0.098
7.605	-0.067	0.033	0.113	6.504	-0.244	0.04	0.08
7.607	-0.069	0.024	0.097	6.506	-0.267	0.042	0.078
7.609	-0.05	0.02	0.09	6.508	-0.251	0.05	0.073
7.611	-0.047	0.03	0.096	6.51	-0.236	0.043	0.049
7.613	-0.07	0.027	0.083	6.512	-0.215	0.04	0.047
7.615	-0.07	0.023	0.098	6.514	-0.215	0.024	0.057
7.617	-0.072	0.007	0.082	6.516	-0.207	0.03	0.069
7.619	-0.106	0.036	0.089	6.518	-0.192	0.05	0.064
7.621	-0.094	0.037	0.074	6.52	-0.188	0.044	0.083
7.623	-0.07	0.052	0.09	6.521	-0.17	0.052	0.079
7.625	-0.091	0.065	0.077	6.523	-0.19	0.056	0.086
7.627	-0.088	0.079	0.099	6.525	-0.192	0.053	0.067
7.629	-0.087	0.068	0.104	6.527	-0.174	0.03	0.06
7.631	-0.079	0.065	0.107	6.529	-0.132	0.013	0.046
7.633	-0.069	0.096	0.1	6.531	-0.124	0.038	0.017
7.635	-0.066	0.099	0.082	6.533	-0.128	0.045	0.012
7.637	-0.079	0.102	0.043	6.535	-0.14	0.062	0.002
7.639	-0.089	0.105	0.021	6.537	-0.139	0.047	0.01
7.641	-0.075	0.094	0.017	6.539	-0.142	0.023	0.024
7.643	-0.067	0.099	0.015	6.541	-0.135	0.016	0.016
7.645	-0.048	0.089	0.017	6.543	-0.117	0.042	0.023
7.646	-0.047	0.097	0.01	6.545	-0.139	0.031	0.02
7.648	-0.044	0.087	0.001	6.547	-0.138	0.004	0.022
7.65	-0.056	0.09	-0.003	6.549	-0.131	0.007	0.058
7.652	-0.042	0.094	-0.04	6.551	-0.145	0.007	0.048
7.654	-0.045	0.077	-0.032	6.553	-0.133	0.052	0.034
7.656	-0.033	0.083	-0.045	6.555	-0.123	0.072	0.018
7.658	-0.063	0.063	-0.059	6.557	-0.142	0.071	-0.006
7.66	-0.049	0.055	-0.045	6.559	-0.152	0.084	-0.002
7.662	-0.045	0.05	-0.026	6.561	-0.145	0.091	-0.012
7.664	-0.044	0.049	-0.01	6.563	-0.139	0.073	0.008
7.666	-0.046	0.05	-0.011	6.564	-0.149	0.062	0.022
7.668	-0.015	0.064	-0.006	6.566	-0.155	0.053	0.034
7.67	0.023	0.057	-0.025	6.568	-0.176	0.043	0.022
7.672	0.043	0.032	-0.012	6.57	-0.188	0.009	0.033
7.674	0.019	0.021	-0.022	6.572	-0.214	0.001	0.04
7.676	0.027	0.001	-0.001	6.574	-0.185	-0.009	0.036
7.678	0.031	0.014	-0.005	6.576	-0.183	-0.001	0.053
7.68	0.004	0.021	0.006	6.578	-0.2	0.002	0.039
7.682	-0.009	0.015	0.002	6.58	-0.204	-0.015	0.045
7.684	-0.011	0.013	-0.009	6.582	-0.213	-0.018	0.039
7.686	-0.024	0.013	-0.023	6.584	-0.205	-0.016	0.033
7.688	-0.034	0	-0.01	6.586	-0.204	-0.015	0.005
7.689	-0.024	0.019	-0.012	6.588	-0.201	-0.028	0.032
7.691	-0.064	0.023	-0.05	6.59	-0.206	-0.014	0.052
7.693	-0.055	0.008	-0.053	6.592	-0.217	-0.032	0.03
7.695	-0.06	0.023	-0.058	6.594	-0.22	-0.049	0.039
7.697	-0.046	0.021	-0.068	6.596	-0.213	-0.061	0.049
7.699	-0.054	0.027	-0.063	6.598	-0.207	-0.039	0.062
7.701	-0.035	0.048	-0.06	6.6	-0.208	-0.055	0.085
7.703	-0.024	0.059	-0.055	6.602	-0.253	-0.055	0.08
7.705	0	0.078	-0.055	6.604	-0.253	-0.089	0.047
7.707	-0.012	0.08	-0.074	6.605	-0.247	-0.08	0.031
7.709	-0.04	0.079	-0.079	6.607	-0.247	-0.055	0.036
7.711	-0.038	0.075	-0.059	6.609	-0.229	-0.043	0.02
7.713	-0.032	0.094	-0.057	6.611	-0.204	-0.032	0.013
7.715	-0.022	0.086	-0.018	6.613	-0.216	-0.035	-0.009
7.717	-0.04	0.108	-0.004	6.615	-0.202	-0.045	-0.012
7.719	-0.029	0.096	-0.003	6.617	-0.196	-0.048	-0.02
7.721	-0.028	0.095	0	6.619	-0.18	-0.063	-0.014
7.723	-0.043	0.061	0.011	6.621	-0.202	-0.049	0.009
7.725	-0.041	0.075	0.006	6.623	-0.218	-0.043	0.017
7.727	-0.079	0.041	-0.011	6.625	-0.206	-0.028	0.01
7.729	-0.096	0.016	0.002	6.627	-0.206	-0.013	0.005
7.73	-0.105	0.023	0.003	6.629	-0.225	-0.008	0.003
7.732	-0.122	0.042	0.022	6.631	-0.231	-0.009	-0.013
7.734	-0.138	0.056	-0.014	6.633	-0.223	-0.036	0.009
7.736	-0.132	0.093	-0.009	6.635	-0.216	-0.034	0.02
7.738	-0.124	0.089	0.007	6.637	-0.212	-0.056	0.024
7.74	-0.119	0.087	-0.005	6.639	-0.198	-0.035	-0.001
7.742	-0.124	0.095	0.021	6.641	-0.204	-0.067	-0.014
7.744	-0.095	0.103	0.07	6.643	-0.21	-0.041	-0.026
7.746	-0.076	0.102	0.071	6.645	-0.201	-0.029	-0.005
7.748	-0.067	0.084	0.082	6.646	-0.195	-0.052	-0.026
7.75	-0.031	0.087	0.088	6.648	-0.169	-0.058	-0.01
7.752	-0.054	0.103	0.094	6.65	-0.174	-0.063	-0.022
7.754	-0.067	0.088	0.093	6.652	-0.155	-0.05	-0.043
7.756	-0.057	0.087	0.072	6.654	-0.167	-0.06	-0.007
7.758	-0.072	0.1	0.1	6.656	-0.14	-0.054	-0.012
7.76	-0.08	0.116	0.121	6.658	-0.15	-0.019	-0.028
7.762	-0.06	0.113	0.114	6.66	-0.155	-0.006	-0.03
7.764	-0.054	0.144	0.081	6.662	-0.176	-0.011	-0.037
7.766	-0.088	0.144	0.086	6.664	-0.17	-0.038	-0.032
7.768	-0.105	0.136	0.09	6.666	-0.174	-0.064	-0.03
7.77	-0.122	0.133	0.074	6.668	-0.193	-0.067	-0.032
7.771	-0.128	0.12	0.09	6.67	-0.206	-0.047	-0.009
7.773	-0.103	0.113	0.073	6.672	-0.179	-0.048	-0.009
7.775	-0.088	0.103	0.07	6.674	-0.178	-0.062	-0.029
7.777	-0.085	0.101	0.073	6.676	-0.16	-0.09	-0.035
7.779	-0.07	0.107	0.065	6.678	-0.186	-0.1	-0.063
7.781	-0.086	0.097	0.04	6.68	-0.163	-0.102	-0.043
7.783	-0.107	0.1	0.012	6.682	-0.181	-0.081	-0.051
7.785	-0.081	0.093	-0.004	6.684	-0.179	-0.075	-0.062
7.787	-0.051	0.077	0.025	6.686	-0.182	-0.059	-0.047
7.789	-0.041	0.039	0.005	6.688	-0.197	-0.06	-0.054
7.791	-0.069	0.038	-0.018	6.689	-0.193	-0.067	-0.044
7.793	-0.066	0.026	-0.027	6.691	-0.194	-0.048	-0.041
7.795	-0.057	0	-0.049	6.693	-0.2	-0.053	-0.064
7.797	-0.06	-0.016	-0.067	6.695	-0.191	-0.048	-0.042
7.799	-0.06	-0.036	-0.056	6.697	-0.184	-0.05	-0.071
7.801	-0.048	-0.063	-0.032	6.699	-0.178	-0.04	-0.073
7.803	-0.054	-0.053	-0.05	6.701	-0.183	-0.062	-0.051
7.805	-0.059	-0.055	-0.052	6.703	-0.189	-0.046	-0.051
7.807	-0.061	-0.02	-0.057	6.705	-0.194	-0.058	-0.044
7.809	-0.046	0.004	-0.061	6.707	-0.21	-0.033	-0.052
7.811	-0.042	0.009	-0.047	6.709	-0.211	-0.049	-0.047
7.813	-0.05	0.008	-0.038	6.711	-0.211	-0.052	-0.057
7.814	-0.057	0.037	-0.053	6.713	-0.207	-0.033	-0.072
7.816	-0.075	0.04	-0.038	6.715	-0.229	-0.009	-0.068
7.818	-0.08	0.018	-0.044	6.717	-0.254	0.022	-0.085
7.82	-0.074	0.028	-0.067	6.719	-0.266	0.01	-0.066
7.822	-0.089	0.043	-0.072	6.721	-0.238	0.008	-0.059
7.824	-0.087	0.053	-0.079	6.723	-0.249	0.002	-0.031
7.826	-0.083	0.043	-0.096	6.725	-0.257	-0.021	-0.045
7.828	-0.085	0.053	-0.101	6.727	-0.269	-0.024	-0.041
7.83	-0.086	0.075	-0.103	6.729	-0.255	-0.032	-0.022
7.832	-0.045	0.073	-0.094	6.73	-0.242	-0.033	-0.035
7.834	-0.053	0.074	-0.098	6.732	-0.281	-0.007	-0.027
7.836	-0.041	0.062	-0.127	6.734	-0.301	-0.007	-0.015
7.838	-0.049	0.07	-0.121	6.736	-0.288	0.023	-0.001
7.84	-0.057	0.059	-0.106	6.738	-0.294	0.018	-0.003
7.842	-0.036	0.061	-0.13	6.74	-0.279	0.02	-0.002
7.844	-0.049	0.076	-0.147	6.742	-0.285	0.032	-0.014
7.846	-0.045	0.056	-0.128	6.744	-0.277	0.06	-0.025
7.848	-0.051	0.07	-0.14	6.746	-0.296	0.089	-0.047
7.85	-0.058	0.059	-0.153	6.748	-0.313	0.081	-0.041
7.852	-0.056	0.065	-0.152	6.75	-0.331	0.051	-0.031
7.854	-0.049	0.069	-0.144	6.752	-0.319	0.049	-0.02
7.855	-0.068	0.065	-0.137	6.754	-0.328	0.053	-0.007
7.857	-0.055	0.068	-0.147	6.756	-0.278	0.056	0.008
7.859	-0.075	0.057	-0.147	6.758	-0.274	0.065	0.002
7.861	-0.073	0.05	-0.128	6.76	-0.253	0.058	-0.003
7.863	-0.078	0.084	-0.136	6.762	-0.228	0.06	0.017
7.865	-0.101	0.085	-0.147	6.764	-0.241	0.06	-0.009
7.867	-0.102	0.08	-0.162	6.766	-0.245	0.085	-0.019
7.869	-0.116	0.074	-0.118	6.768	-0.245	0.089	-0.033
7.871	-0.115	0.085	-0.119	6.77	-0.228	0.084	-0.065
7.873	-0.133	0.095	-0.106	6.771	-0.209	0.095	-0.04
7.875	-0.138	0.094	-0.114	6.773	-0.212	0.136	-0.048
7.877	-0.162	0.105	-0.094	6.775	-0.238	0.119	-0.04
7.879	-0.16	0.109	-0.08	6.777	-0.248	0.094	-0.031
7.881	-0.173	0.106	-0.073	6.779	-0.236	0.089	-0.033
7.883	-0.191	0.084	-0.094	6.781	-0.221	0.089	-0.036
7.885	-0.189	0.082	-0.103	6.783	-0.21	0.085	-0.053
7.887	-0.172	0.064	-0.108	6.785	-0.211	0.052	-0.045
7.889	-0.149	0.059	-0.11	6.787	-0.192	0.05	-0.011
7.891	-0.173	0.073	-0.113	6.789	-0.202	0.06	0.01
7.893	-0.162	0.08	-0.115	6.791	-0.219	0.087	0.017
7.895	-0.142	0.075	-0.128	6.793	-0.233	0.079	0.063
7.896	-0.132	0.075	-0.141	6.795	-0.214	0.062	0.054
7.898	-0.139	0.075	-0.15	6.797	-0.215	0.041	0.064
7.9	-0.15	0.05	-0.162	6.799	-0.226	0.035	0.048
7.902	-0.17	0.076	-0.171	6.801	-0.216	0.012	0.038
7.904	-0.197	0.057	-0.143	6.803	-0.199	-0.006	0.012
7.906	-0.213	0.071	-0.154	6.805	-0.195	-0.004	0.004
7.908	-0.219	0.061	-0.134	6.807	-0.184	0.006	0.008
7.91	-0.223	0.046	-0.136	6.809	-0.195	-0.016	0.015
7.912	-0.22	0.045	-0.125	6.811	-0.202	-0.02	-0.002
7.914	-0.232	0.049	-0.147	6.813	-0.181	-0.013	-0.002
7.916	-0.225	0.03	-0.132	6.814	-0.186	-0.005	0.008
7.918	-0.213	0.001	-0.101	6.816	-0.186	0.001	-0.006
7.92	-0.218	-0.007	-0.119	6.818	-0.188	0.025	0
7.922	-0.221	-0.008	-0.107	6.82	-0.17	0.034	-0.011
7.924	-0.234	-0.013	-0.105	6.822	-0.176	0.021	-0.016
7.926	-0.241	-0.004	-0.113	6.824	-0.169	0.038	0.005
7.928	-0.236	0.005	-0.107	6.826	-0.189	0.022	0.005
7.93	-0.241	0.001	-0.113	6.828	-0.177	0.043	0.005
7.932	-0.243	0.01	-0.09	6.83	-0.17	0.044	0.012
7.934	-0.234	-0.029	-0.069	6.832	-0.149	0.028	0.036
7.936	-0.231	-0.028	-0.039	6.834	-0.122	0.033	0.04
7.938	-0.232	-0.047	-0.047	6.836	-0.144	0.055	0.046
7.939	-0.218	-0.067	-0.042	6.838	-0.134	0.067	0.07
7.941	-0.22	-0.064	-0.058	6.84	-0.107	0.096	0.067
7.943	-0.209	-0.066	-0.046	6.842	-0.124	0.106	0.058
7.945	-0.209	-0.07	-0.061	6.844	-0.1	0.118	0.043
7.947	-0.229	-0.058	-0.056	6.846	-0.055	0.121	0.063
7.949	-0.249	-0.073	-0.045	6.848	-0.056	0.109	0.051
7.951	-0.251	-0.07	-0.006	6.85	-0.054	0.129	0.059
7.953	-0.263	-0.08	0.02	6.852	-0.083	0.127	0.063
7.955	-0.224	-0.047	0.013	6.854	-0.084	0.147	0.094
7.957	-0.242	-0.06	-0.008	6.855	-0.091	0.148	0.1
7.959	-0.242	-0.029	0.017	6.857	-0.09	0.123	0.09
7.961	-0.256	-0.044	-0.015	6.859	-0.116	0.113	0.115
7.963	-0.286	-0.059	-0.018	6.861	-0.125	0.122	0.117
7.965	-0.289	-0.08	0.005	6.863	-0.092	0.112	0.115
7.967	-0.31	-0.092	0.023	6.865	-0.086	0.126	0.117
7.969	-0.295	-0.108	0.003	6.867	-0.082	0.102	0.109
7.971	-0.309	-0.079	-0.002	6.869	-0.078	0.103	0.094
7.973	-0.301	-0.091	-0.001	6.871	-0.082	0.097	0.074
7.975	-0.31	-0.114	-0.029	6.873	-0.09	0.099	0.067
7.977	-0.32	-0.1	-0.023	6.875	-0.069	0.08	0.089
7.979	-0.314	-0.089	-0.04	6.877	-0.059	0.088	0.1
7.98	-0.319	-0.076	-0.034	6.879	-0.046	0.086	0.084
7.982	-0.31	-0.086	-0.083	6.881	-0.016	0.091	0.074
7.984	-0.308	-0.087	-0.088	6.883	-0.01	0.092	0.069
7.986	-0.305	-0.097	-0.081	6.885	-0.005	0.103	0.045
7.988	-0.301	-0.108	-0.057	6.887	0.011	0.062	0.049
7.99	-0.298	-0.133	-0.047	6.889	0.039	0.063	0.037
7.992	-0.326	-0.128	-0.028	6.891	0.054	0.036	0.027
7.994	-0.331	-0.11	-0.044	6.893	0.077	0.024	0.028
7.996	-0.332	-0.118	-0.022	6.895	0.059	0.043	0.027
7.998	-0.304	-0.108	-0.028	6.896	0.064	0.028	0.036
8	-0.295	-0.083	-0.045	6.898	0.051	0.013	0.039
8.002	-0.288	-0.068	-0.026	6.9	0.074	0.007	0.027
8.004	-0.292	-0.102	-0.023	6.902	0.051	0.039	0.054
8.006	-0.287	-0.089	-0.005	6.904	0.061	0.049	0.046
8.008	-0.273	-0.093	-0.006	6.906	0.059	0.045	0.038
8.01	-0.27	-0.079	-0.003	6.908	0.031	0.069	0.068
8.012	-0.258	-0.096	-0.027	6.91	0	0.059	0.057
8.014	-0.267	-0.103	-0.017	6.912	-0.002	0.06	0.031
8.016	-0.275	-0.1	-0.012	6.914	0.015	0.056	0.031
8.018	-0.268	-0.082	0.005	6.916	0.032	0.038	0.031
8.02	-0.258	-0.082	0.033	6.918	0.023	0.012	0.046
8.021	-0.285	-0.088	-0.003	6.92	0.041	0.014	0.083
8.023	-0.305	-0.098	-0.01	6.922	0.039	0.023	0.096
8.025	-0.327	-0.105	0.014	6.924	0.047	0.026	0.063
8.027	-0.328	-0.095	0.048	6.926	0.041	0.04	0.037
8.029	-0.32	-0.101	0.066	6.928	0.042	0.04	0.027
8.031	-0.312	-0.124	0.063	6.93	0.03	0.034	0.021
8.033	-0.296	-0.091	0.072	6.932	0.049	0.027	0.016
8.035	-0.287	-0.133	0.093	6.934	0.021	0.041	0.013
8.037	-0.277	-0.125	0.085	6.936	0.004	0.043	0.001
8.039	-0.273	-0.13	0.078	6.938	0.012	0.037	0.011
8.041	-0.289	-0.139	0.053	6.939	0.004	0.035	0.009
8.043	-0.308	-0.123	0.074	6.941	-0.02	0.043	-0.001
8.045	-0.303	-0.138	0.065	6.943	0.002	0.016	-0.012
8.047	-0.292	-0.159	0.057	6.945	-0.017	0.005	0.012
8.049	-0.282	-0.117	0.044	6.947	-0.018	-0.002	0.013
8.051	-0.244	-0.111	0.061	6.949	-0.039	-0.003	0.013
8.053	-0.25	-0.088	0.05	6.951	-0.058	-0.021	0.014
8.055	-0.236	-0.092	0.047	6.953	-0.042	0.007	0.02
8.057	-0.242	-0.067	0.047	6.955	-0.038	0.022	-0.006
8.059	-0.236	-0.056	0.039	6.957	-0.034	0.007	-0.012
8.061	-0.236	-0.049	0.055	6.959	-0.016	0.018	-0.02
8.063	-0.24	-0.025	0.069	6.961	-0.038	0.035	-0.011
8.064	-0.216	-0.026	0.08	6.963	-0.027	0.024	-0.004
8.066	-0.222	-0.014	0.09	6.965	-0.03	0.019	0.007
8.068	-0.197	-0.01	0.094	6.967	0.002	0.012	0.014
8.07	-0.211	0.01	0.09	6.969	0.003	0.02	0.008
8.072	-0.206	0.018	0.068	6.971	0.006	-0.016	0.02
8.074	-0.207	-0.006	0.07	6.973	0.014	-0.005	0.021
8.076	-0.214	0.021	0.061	6.975	-0.003	-0.005	0.04
8.078	-0.22	0.028	0.033	6.977	-0.027	-0.022	0.043
8.08	-0.206	0.012	0.013	6.979	0.001	0.001	0.04
8.082	-0.214	0.014	0.013	6.98	0.002	0.012	0.055
8.084	-0.198	0.008	0.025	6.982	0.011	0.004	0.061
8.086	-0.2	0.023	0.016	6.984	-0.019	-0.004	0.055
8.088	-0.228	0.006	0.015	6.986	0.017	-0.01	0.023
8.09	-0.222	0.008	0.002	6.988	0.037	-0.007	-0.013
8.092	-0.216	-0.003	0.005	6.99	0.034	-0.017	-0.03
8.094	-0.189	-0.002	0.009	6.992	0.029	-0.002	0.003
8.096	-0.189	-0.007	0.004	6.994	0.007	-0.007	-0.006
8.098	-0.208	0.015	0	6.996	-0.017	-0.01	0.007
8.1	-0.192	0.028	0.008	6.998	-0.043	-0.022	0.03
8.102	-0.187	0.004	0.018	7	-0.053	-0.016	0.016
8.104	-0.186	0.026	0.03	7.002	-0.066	0.003	-0.002
8.105	-0.167	0.046	0.014	7.004	-0.074	0.009	0.023
8.107	-0.152	0.047	-0.006	7.006	-0.077	0.011	0.03
8.109	-0.16	0.051	-0.014	7.008	-0.068	0.006	0.035
8.111	-0.167	0.047	-0.018	7.01	-0.057	-0.004	0.029
8.113	-0.144	0.065	-0.015	7.012	-0.058	-0.013	0.018
8.115	-0.152	0.075	-0.014	7.014	-0.078	-0.012	-0.006
8.117	-0.179	0.066	-0.029	7.016	-0.077	-0.013	0.016
8.119	-0.171	0.072	-0.043	7.018	-0.077	-0.003	0.008
8.121	-0.167	0.077	-0.031	7.02	-0.057	0	0.023
8.123	-0.148	0.073	-0.02	7.021	-0.062	-0.005	0.015
8.125	-0.15	0.066	-0.025	7.023	-0.054	-0.012	0.026
8.127	-0.163	0.081	-0.021	7.025	-0.044	-0.025	0.052
8.129	-0.173	0.062	-0.026	7.027	-0.064	-0.036	0.044
8.131	-0.183	0.047	-0.028	7.029	-0.071	-0.011	0.044
8.133	-0.198	0.056	-0.01	7.031	-0.069	-0.004	0.05
8.135	-0.22	0.056	-0.034	7.033	-0.074	0.003	0.075
8.137	-0.201	0.052	-0.035	7.035	-0.073	0.028	0.071
8.139	-0.176	0.064	-0.038	7.037	-0.09	0.037	0.067
8.141	-0.18	0.06	-0.029	7.039	-0.087	0.026	0.077
8.143	-0.161	0.075	-0.031	7.041	-0.11	0.015	0.057
8.145	-0.142	0.089	-0.021	7.043	-0.091	0.011	0.051
8.146	-0.12	0.065	-0.046	7.045	-0.095	0.019	0.055
8.148	-0.097	0.081	-0.014	7.047	-0.093	0	0.052
8.15	-0.105	0.093	-0.008	7.049	-0.107	-0.006	0.064
8.152	-0.123	0.07	0.011	7.051	-0.082	-0.022	0.063
8.154	-0.122	0.05	0.015	7.053	-0.071	-0.014	0.076
8.156	-0.12	0.072	0.022	7.055	-0.048	-0.013	0.062
8.158	-0.152	0.086	0.025	7.057	-0.048	-0.013	0.056
8.16	-0.14	0.1	0.032	7.059	-0.045	-0.004	0.045
8.162	-0.149	0.093	0.02	7.061	-0.021	-0.009	0.024
8.164	-0.157	0.118	-0.003	7.063	-0.037	-0.032	0.052
8.166	-0.17	0.122	0.002	7.064	-0.034	-0.035	0.047
8.168	-0.151	0.123	-0.01	7.066	-0.032	0.006	0.045
8.17	-0.116	0.114	-0.012	7.068	-0.05	0.028	0.044
8.172	-0.101	0.107	-0.031	7.07	-0.048	0.026	0.059
8.174	-0.118	0.112	-0.017	7.072	-0.05	0.011	0.057
8.176	-0.115	0.106	-0.022	7.074	-0.049	0.01	0.062
8.178	-0.103	0.119	-0.035	7.076	-0.032	-0.01	0.056
8.18	-0.115	0.11	-0.021	7.078	-0.016	-0.008	0.048
8.182	-0.116	0.11	-0.035	7.08	-0.035	0.015	0.038
8.184	-0.113	0.085	-0.039	7.082	-0.035	0.017	0.014
8.186	-0.113	0.101	-0.008	7.084	-0.006	0.014	0.005
8.188	-0.115	0.108	-0.007	7.086	0.016	0.002	0.012
8.189	-0.091	0.116	-0.001	7.088	0.017	0.005	0.017
8.191	-0.099	0.135	0.013	7.09	0.03	-0.001	0.012
8.193	-0.096	0.123	0.013	7.092	0.018	-0.008	0.017
8.195	-0.094	0.123	0.022	7.094	-0.006	-0.016	0.004
8.197	-0.09	0.141	0.014	7.096	-0.014	-0.021	-0.014
8.199	-0.081	0.124	0.017	7.098	-0.01	-0.046	-0.011
8.201	-0.078	0.139	0.041	7.1	0.02	-0.036	-0.006
8.203	-0.092	0.149	0.033	7.102	0.03	-0.055	-0.022
8.205	-0.058	0.167	0.037	7.104	0.052	-0.05	-0.011
8.207	-0.074	0.142	0.018	7.105	0.042	-0.039	-0.029
8.209	-0.073	0.161	0.02	7.107	0.042	-0.045	-0.047
8.211	-0.074	0.162	0.006	7.109	0.057	-0.061	-0.05
8.213	-0.067	0.156	-0.007	7.111	0.061	-0.066	-0.076
8.215	-0.084	0.142	-0.01	7.113	0.048	-0.072	-0.059
8.217	-0.098	0.149	-0.005	7.115	0.045	-0.069	-0.049
8.219	-0.081	0.141	-0.02	7.117	0.044	-0.077	-0.046
8.221	-0.086	0.129	-0.021	7.119	0.069	-0.065	-0.02
8.223	-0.057	0.124	-0.011	7.121	0.07	-0.049	-0.03
8.225	-0.048	0.113	-0.017	7.123	0.059	-0.029	-0.045
8.227	-0.04	0.124	-0.011	7.125	0.069	-0.028	-0.076
8.229	-0.06	0.118	-0.014	7.127	0.061	-0.048	-0.077
8.23	-0.049	0.089	-0.021	7.129	0.043	-0.071	-0.069
8.232	-0.043	0.078	-0.048	7.131	0.069	-0.062	-0.074
8.234	-0.024	0.07	-0.074	7.133	0.07	-0.038	-0.096
8.236	-0.008	0.071	-0.095	7.135	0.05	-0.05	-0.096
8.238	0.006	0.08	-0.086	7.137	0.05	-0.027	-0.116
8.24	0.013	0.081	-0.071	7.139	0.056	-0.013	-0.121
8.242	0.045	0.101	-0.064	7.141	0.033	0.003	-0.105
8.244	0.066	0.127	-0.064	7.143	0.031	0.017	-0.102
8.246	0.05	0.143	-0.064	7.145	0.028	-0.024	-0.105
8.248	0.034	0.118	-0.078	7.146	0.025	-0.043	-0.09
8.25	0.035	0.118	-0.076	7.148	0.011	-0.049	-0.095
8.252	0.035	0.115	-0.085	7.15	0.012	-0.04	-0.117
8.254	0.015	0.112	-0.075	7.152	0.007	-0.064	-0.113
8.256	0.002	0.115	-0.111	7.154	0.037	-0.07	-0.124
8.258	0.017	0.104	-0.083	7.156	0.042	-0.063	-0.126
8.26	0.043	0.126	-0.078	7.158	0.05	-0.075	-0.122
8.262	0.045	0.135	-0.097	7.16	0.08	-0.061	-0.091
8.264	0.065	0.124	-0.093	7.162	0.112	-0.046	-0.077
8.266	0.046	0.127	-0.111	7.164	0.1	-0.037	-0.081
8.268	0.055	0.105	-0.115	7.166	0.102	0	-0.065
8.27	0.02	0.101	-0.1	7.168	0.111	-0.018	-0.035
8.271	0.027	0.112	-0.083	7.17	0.121	-0.022	-0.02
8.273	0.025	0.105	-0.083	7.172	0.116	-0.025	-0.042
8.275	0.024	0.073	-0.052	7.174	0.131	-0.022	-0.05
8.277	-0.002	0.053	-0.027	7.176	0.12	-0.019	-0.048
8.279	-0.016	0.051	-0.023	7.178	0.142	-0.029	-0.025
8.281	-0.012	0.063	-0.027	7.18	0.17	-0.056	-0.013
8.283	-0.023	0.069	-0.038	7.182	0.151	-0.022	-0.029
8.285	-0.052	0.065	-0.018	7.184	0.186	-0.015	-0.006
8.287	-0.057	0.063	-0.006	7.186	0.17	-0.017	0.007
8.289	-0.046	0.048	0.008	7.188	0.191	-0.021	0.027
8.291	-0.059	0.059	-0.013	7.189	0.2	0	0.041
8.293	-0.053	0.057	-0.005	7.191	0.219	0.018	0.012
8.295	-0.048	0.026	-0.014	7.193	0.223	0.024	0.017
8.297	-0.039	0.027	-0.007	7.195	0.209	0.041	0.003
8.299	-0.04	0.017	-0.015	7.197	0.235	0.037	0.024
8.301	-0.084	-0.001	0.024	7.199	0.225	0.026	0.009
8.303	-0.078	-0.007	0.027	7.201	0.243	0.039	0.01
8.305	-0.069	-0.032	0.005	7.203	0.2	0.017	0.022
8.307	-0.078	-0.046	0.012	7.205	0.191	0.049	0.031
8.309	-0.058	-0.038	-0.005	7.207	0.207	0.032	0.037
8.311	-0.062	-0.037	-0.009	7.209	0.215	0.054	0.04
8.313	-0.063	-0.065	-0.035	7.211	0.229	0.054	0.069
8.314	-0.074	-0.084	-0.063	7.213	0.244	0.056	0.056
8.316	-0.077	-0.091	-0.07	7.215	0.231	0.049	0.048
8.318	-0.06	-0.095	-0.074	7.217	0.231	0.06	0.081
8.32	-0.052	-0.094	-0.073	7.219	0.222	0.079	0.091
8.322	-0.057	-0.093	-0.057	7.221	0.206	0.071	0.105
8.324	-0.07	-0.1	-0.055	7.223	0.231	0.059	0.116
8.326	-0.044	-0.095	-0.052	7.225	0.22	0.07	0.125
8.328	-0.053	-0.088	-0.04	7.227	0.241	0.07	0.112
8.33	-0.046	-0.071	-0.022	7.229	0.232	0.07	0.119
8.332	-0.05	-0.066	-0.061	7.23	0.236	0.028	0.115
8.334	-0.064	-0.057	-0.061	7.232	0.231	0.046	0.111
8.336	-0.081	-0.057	-0.074	7.234	0.231	0.03	0.119
8.338	-0.066	-0.047	-0.097	7.236	0.215	0.021	0.112
8.34	-0.092	-0.047	-0.103	7.238	0.224	0.009	0.125
8.342	-0.114	-0.047	-0.109	7.24	0.217	-0.013	0.11
8.344	-0.138	-0.07	-0.103	7.242	0.232	-0.002	0.149
8.346	-0.135	-0.077	-0.111	7.244	0.2	0.002	0.159
8.348	-0.111	-0.077	-0.086	7.246	0.221	0.014	0.135
8.35	-0.105	-0.06	-0.092	7.248	0.234	0.007	0.153
8.352	-0.121	-0.048	-0.087	7.25	0.233	0.001	0.138
8.354	-0.118	-0.066	-0.097	7.252	0.249	0.028	0.11
8.355	-0.119	-0.056	-0.103	7.254	0.225	0.021	0.122
8.357	-0.107	-0.053	-0.074	7.256	0.227	-0.02	0.125
8.359	-0.107	-0.054	-0.054	7.258	0.211	-0.046	0.124
8.361	-0.108	-0.066	-0.055	7.26	0.221	-0.03	0.126
8.363	-0.112	-0.044	-0.071	7.262	0.225	-0.018	0.137
8.365	-0.114	-0.051	-0.053	7.264	0.255	-0.014	0.169
8.367	-0.086	-0.042	-0.056	7.266	0.26	0.012	0.16
8.369	-0.078	-0.054	-0.054	7.268	0.262	0.008	0.163
8.371	-0.072	-0.035	-0.04	7.27	0.259	-0.009	0.151
8.373	-0.078	-0.023	-0.046	7.271	0.247	-0.008	0.161
8.375	-0.074	-0.028	-0.049	7.273	0.223	-0.005	0.173
8.377	-0.071	-0.025	-0.044	7.275	0.21	0.002	0.151
8.379	-0.062	-0.027	-0.049	7.277	0.21	-0.02	0.135
8.381	-0.036	-0.019	-0.036	7.279	0.226	-0.006	0.123
8.383	-0.046	-0.034	-0.045	7.281	0.221	0.021	0.133
8.385	-0.023	-0.007	-0.038	7.283	0.254	-0.004	0.157
8.387	-0.044	0.008	-0.041	7.285	0.258	0.006	0.178
8.389	-0.053	0.014	-0.053	7.287	0.237	0.017	0.175
8.391	-0.066	0.007	-0.015	7.289	0.259	0.01	0.185
8.393	-0.086	-0.004	-0.006	7.291	0.249	-0.014	0.195
8.395	-0.082	0.006	-0.005	7.293	0.242	-0.018	0.193
8.396	-0.082	-0.01	0.001	7.295	0.248	-0.042	0.182
8.398	-0.075	-0.01	-0.02	7.297	0.248	-0.021	0.203
8.4	-0.08	-0.011	-0.03	7.299	0.244	-0.022	0.201
8.402	-0.052	-0.005	-0.05	7.301	0.234	-0.025	0.186
8.404	-0.019	-0.006	-0.057	7.303	0.23	-0.041	0.18
8.406	0.001	0.025	-0.044	7.305	0.207	-0.025	0.154
8.408	0.004	0.041	-0.042	7.307	0.211	-0.012	0.151
8.41	0.012	0.041	-0.056	7.309	0.182	-0.026	0.135
8.412	-0.025	0.041	-0.055	7.311	0.172	-0.011	0.115
8.414	-0.018	0.045	-0.039	7.313	0.191	-0.018	0.081
8.416	-0.009	0.053	-0.066	7.314	0.193	-0.028	0.074
8.418	-0.003	0.058	-0.059	7.316	0.19	-0.007	0.097
8.42	-0.024	0.047	-0.052	7.318	0.193	0.008	0.07
8.422	-0.025	0.058	-0.04	7.32	0.187	0.038	0.075
8.424	-0.028	0.093	-0.076	7.322	0.181	0.027	0.08
8.426	-0.028	0.101	-0.08	7.324	0.218	0.052	0.091
8.428	-0.017	0.11	-0.073	7.326	0.227	0.073	0.128
8.43	-0.001	0.118	-0.055	7.328	0.216	0.101	0.137
8.432	0	0.125	-0.049	7.33	0.209	0.098	0.122
8.434	-0.002	0.107	-0.066	7.332	0.223	0.079	0.109
8.436	0.003	0.089	-0.076	7.334	0.206	0.062	0.112
8.438	-0.004	0.098	-0.089	7.336	0.217	0.049	0.113
8.439	-0.009	0.095	-0.082	7.338	0.214	0.067	0.111
8.441	-0.008	0.078	-0.054	7.34	0.172	0.1	0.127
8.443	-0.015	0.057	-0.052	7.342	0.175	0.08	0.13
8.445	-0.009	0.026	-0.065	7.344	0.167	0.08	0.148
8.447	-0.013	0.017	-0.063	7.346	0.148	0.085	0.149
8.449	-0.003	0.033	-0.036	7.348	0.164	0.068	0.133
8.451	0.026	0.001	-0.05	7.35	0.17	0.089	0.131
8.453	-0.026	-0.008	-0.069	7.352	0.171	0.103	0.112
8.455	-0.024	0.008	-0.071	7.354	0.163	0.106	0.123
8.457	-0.033	-0.001	-0.067	7.355	0.157	0.108	0.121
8.459	-0.011	-0.017	-0.06	7.357	0.156	0.097	0.128
8.461	-0.011	-0.033	-0.034	7.359	0.145	0.131	0.122
8.463	0.03	-0.038	-0.026	7.361	0.145	0.128	0.116
8.465	0.027	-0.03	-0.049	7.363	0.166	0.156	0.085
8.467	0.051	-0.036	-0.054	7.365	0.157	0.152	0.072
8.469	0.052	-0.033	-0.064	7.367	0.166	0.153	0.087
8.471	0.079	-0.037	-0.076	7.369	0.169	0.146	0.087
8.473	0.087	-0.021	-0.056	7.371	0.141	0.143	0.093
8.475	0.089	-0.011	-0.064	7.373	0.152	0.144	0.119
8.477	0.063	-0.012	-0.101	7.375	0.142	0.171	0.116
8.479	0.04	-0.002	-0.1	7.377	0.151	0.158	0.126
8.48	0.027	0.004	-0.104	7.379	0.138	0.152	0.129
8.482	0.044	0.007	-0.088	7.381	0.118	0.162	0.119
8.484	0.043	-0.008	-0.068	7.383	0.12	0.164	0.138
8.486	0.065	-0.01	-0.061	7.385	0.116	0.156	0.144
8.488	0.1	-0.015	-0.062	7.387	0.101	0.134	0.129
8.49	0.102	-0.013	-0.048	7.389	0.104	0.119	0.108
8.492	0.095	0.01	-0.051	7.391	0.126	0.126	0.116
8.494	0.091	0.018	-0.067	7.393	0.155	0.136	0.126
8.496	0.097	-0.003	-0.038	7.395	0.145	0.134	0.144
8.498	0.093	-0.022	-0.058	7.396	0.122	0.152	0.156
8.5	0.093	-0.003	-0.048	7.398	0.144	0.125	0.175
8.502	0.104	-0.02	-0.019	7.4	0.146	0.112	0.163
8.504	0.128	-0.02	-0.007	7.402	0.151	0.106	0.185
8.506	0.156	-0.053	-0.002	7.404	0.141	0.102	0.183
8.508	0.172	-0.022	-0.004	7.406	0.155	0.082	0.163
8.51	0.177	-0.034	0.007	7.408	0.15	0.097	0.17
8.512	0.177	-0.027	0.009	7.41	0.151	0.095	0.162
8.514	0.194	-0.025	0.014	7.412	0.145	0.066	0.15
8.516	0.184	-0.067	-0.001	7.414	0.124	0.065	0.141
8.518	0.178	-0.067	-0.012	7.416	0.131	0.056	0.121
8.52	0.169	-0.053	-0.004	7.418	0.148	0.065	0.114
8.521	0.203	-0.054	-0.02	7.42	0.146	0.062	0.127
8.523	0.201	-0.047	-0.02	7.422	0.141	0.089	0.112
8.525	0.203	-0.05	-0.037	7.424	0.159	0.069	0.111
8.527	0.205	-0.046	-0.014	7.426	0.173	0.088	0.107
8.529	0.205	-0.032	-0.009	7.428	0.157	0.072	0.098
8.531	0.164	-0.045	-0.014	7.43	0.168	0.08	0.103
8.533	0.151	-0.052	-0.027	7.432	0.168	0.092	0.116
8.535	0.168	-0.067	-0.034	7.434	0.169	0.1	0.104
8.537	0.179	-0.082	-0.06	7.436	0.197	0.085	0.112
8.539	0.174	-0.105	-0.059	7.438	0.195	0.069	0.138
8.541	0.14	-0.093	-0.06	7.439	0.169	0.08	0.146
8.543	0.133	-0.076	-0.061	7.441	0.141	0.088	0.126
8.545	0.144	-0.066	-0.052	7.443	0.146	0.073	0.133
8.547	0.163	-0.07	-0.064	7.445	0.129	0.079	0.117
8.549	0.145	-0.071	-0.065	7.447	0.122	0.094	0.125
8.551	0.124	-0.065	-0.076	7.449	0.089	0.08	0.127
8.553	0.102	-0.087	-0.06	7.451	0.076	0.063	0.135
8.555	0.108	-0.083	-0.063	7.453	0.079	0.057	0.141
8.557	0.119	-0.057	-0.052	7.455	0.097	0.054	0.139
8.559	0.136	-0.066	-0.051	7.457	0.082	0.061	0.129
8.561	0.152	-0.061	-0.063	7.459	0.064	0.057	0.13
8.563	0.127	-0.076	-0.054	7.461	0.085	0.053	0.106
8.564	0.134	-0.102	-0.077	7.463	0.112	0.053	0.099
8.566	0.137	-0.11	-0.084	7.465	0.125	0.066	0.08
8.568	0.126	-0.125	-0.08	7.467	0.145	0.035	0.074
8.57	0.139	-0.116	-0.079	7.469	0.148	0.036	0.077
8.572	0.15	-0.1	-0.079	7.471	0.11	0.004	0.073
8.574	0.166	-0.095	-0.091	7.473	0.107	0.013	0.049
8.576	0.155	-0.095	-0.066	7.475	0.119	0.022	0.024
8.578	0.151	-0.103	-0.058	7.477	0.069	0.017	0.028
8.58	0.154	-0.096	-0.075	7.479	0.063	0.024	0.057
8.582	0.163	-0.085	-0.083	7.48	0.05	0.015	0.051
8.584	0.141	-0.08	-0.074	7.482	0.073	0.007	0.045
8.586	0.134	-0.068	-0.075	7.484	0.072	0.011	0.036
8.588	0.116	-0.085	-0.081	7.486	0.062	-0.003	0.008
8.59	0.101	-0.057	-0.066	7.488	0.051	-0.024	0.002
8.592	0.116	-0.043	-0.074	7.49	0.027	-0.032	-0.002
8.594	0.128	-0.035	-0.075	7.492	0.025	-0.032	0.027
8.596	0.127	-0.041	-0.095	7.494	0.017	-0.02	0.045
8.598	0.108	-0.021	-0.109	7.496	0.027	-0.022	0.054
8.6	0.089	-0.006	-0.123	7.498	0.026	-0.03	0.063
8.602	0.09	-0.03	-0.157	7.5	0.017	-0.022	0.064
8.604	0.084	-0.044	-0.156	7.502	0.009	-0.03	0.064
8.605	0.097	-0.06	-0.124	7.504	0.038	-0.023	0.056
8.607	0.089	-0.051	-0.154	7.506	0.029	-0.023	0.065
8.609	0.092	-0.045	-0.128	7.508	0.038	-0.021	0.082
8.611	0.068	-0.053	-0.125	7.51	0.039	-0.035	0.091
8.613	0.083	-0.047	-0.124	7.512	0.014	-0.025	0.083
8.615	0.112	-0.027	-0.133	7.514	-0.001	-0.025	0.061
8.617	0.122	-0.016	-0.101	7.516	0.023	-0.038	0.046
8.619	0.121	-0.024	-0.105	7.518	0.035	-0.056	0.04
8.621	0.103	-0.024	-0.091	7.52	0.035	-0.04	0.026
8.623	0.087	-0.056	-0.111	7.521	0.043	-0.026	-0.007
8.625	0.091	-0.038	-0.099	7.523	0.051	-0.041	-0.003
8.627	0.112	-0.053	-0.115	7.525	0.063	-0.06	0
8.629	0.114	-0.053	-0.121	7.527	0.036	-0.076	-0.025
8.631	0.109	-0.036	-0.115	7.529	0.041	-0.079	-0.052
8.633	0.11	-0.053	-0.093	7.531	0.064	-0.099	-0.039
8.635	0.13	-0.074	-0.078	7.533	0.086	-0.084	-0.039
8.637	0.114	-0.086	-0.101	7.535	0.117	-0.063	-0.061
8.639	0.116	-0.066	-0.116	7.537	0.139	-0.043	-0.056
8.641	0.115	-0.072	-0.084	7.539	0.104	-0.05	-0.05
8.643	0.122	-0.059	-0.105	7.541	0.096	-0.066	-0.029
8.645	0.127	-0.079	-0.088	7.543	0.111	-0.057	-0.039
8.646	0.13	-0.074	-0.096	7.545	0.119	-0.093	-0.011
8.648	0.139	-0.083	-0.102	7.547	0.109	-0.097	0
8.65	0.16	-0.095	-0.111	7.549	0.101	-0.097	-0.014
8.652	0.171	-0.092	-0.118	7.551	0.07	-0.09	-0.019
8.654	0.168	-0.09	-0.113	7.553	0.085	-0.106	-0.029
8.656	0.184	-0.127	-0.131	7.555	0.092	-0.112	-0.013
8.658	0.171	-0.132	-0.124	7.557	0.094	-0.119	0.008
8.66	0.151	-0.127	-0.109	7.559	0.087	-0.102	0.022
8.662	0.135	-0.148	-0.123	7.561	0.058	-0.101	0.005
8.664	0.119	-0.17	-0.121	7.563	0.02	-0.091	-0.008
8.666	0.13	-0.167	-0.117	7.564	0.026	-0.105	-0.013
8.668	0.137	-0.163	-0.119	7.566	0.026	-0.08	-0.004
8.67	0.149	-0.157	-0.134	7.568	0.026	-0.087	0.015
8.672	0.15	-0.131	-0.137	7.57	0.018	-0.058	0.012
8.674	0.156	-0.112	-0.139	7.572	0.016	-0.103	0.013
8.676	0.174	-0.102	-0.118	7.574	-0.002	-0.081	0.01
8.678	0.187	-0.105	-0.142	7.576	0.03	-0.07	0.025
8.68	0.181	-0.12	-0.125	7.578	0.003	-0.032	0.006
8.682	0.166	-0.125	-0.115	7.58	-0.002	-0.009	0.021
8.684	0.156	-0.123	-0.122	7.582	0.002	0.005	0.016
8.686	0.155	-0.108	-0.119	7.584	0.007	-0.007	0.014
8.688	0.15	-0.102	-0.106	7.586	0.033	-0.002	0
8.689	0.13	-0.104	-0.087	7.588	0.034	0.007	0.004
8.691	0.144	-0.102	-0.081	7.59	0.059	-0.004	-0.017
8.693	0.146	-0.114	-0.096	7.592	0.031	-0.023	-0.033
8.695	0.126	-0.128	-0.088	7.594	0.015	0	-0.012
8.697	0.111	-0.115	-0.092	7.596	0.015	-0.007	-0.004
8.699	0.15	-0.103	-0.074	7.598	0.028	-0.025	0.01
8.701	0.141	-0.1	-0.107	7.6	0.037	-0.021	0.026
8.703	0.133	-0.106	-0.096	7.602	0.034	-0.014	0.049
8.705	0.123	-0.108	-0.079	7.604	0.057	0.013	0.038
8.707	0.136	-0.122	-0.072	7.605	0.051	0.02	0.055
8.709	0.149	-0.11	-0.077	7.607	0.052	-0.007	0.062
8.711	0.144	-0.101	-0.041	7.609	0.065	-0.017	0.054
8.713	0.156	-0.103	-0.022	7.611	0.072	-0.015	0.045
8.715	0.144	-0.112	-0.032	7.613	0.068	-0.019	0.049
8.717	0.117	-0.145	-0.024	7.615	0.094	-0.029	0.032
8.719	0.115	-0.164	-0.037	7.617	0.097	-0.012	0.046
8.721	0.123	-0.154	-0.034	7.619	0.09	-0.044	0.044
8.723	0.098	-0.16	-0.033	7.621	0.127	-0.049	0.067
8.725	0.108	-0.159	-0.036	7.623	0.136	-0.052	0.037
8.727	0.112	-0.163	-0.057	7.625	0.159	-0.073	0.035
8.729	0.119	-0.127	-0.057	7.627	0.157	-0.071	0.013
8.73	0.13	-0.135	-0.06	7.629	0.164	-0.051	0.002
8.732	0.124	-0.139	-0.082	7.631	0.159	-0.052	0.024
8.734	0.139	-0.156	-0.104	7.633	0.144	-0.079	0.027
8.736	0.144	-0.138	-0.093	7.635	0.142	-0.055	0.016
8.738	0.15	-0.126	-0.098	7.637	0.128	-0.059	0.065
8.74	0.125	-0.116	-0.088	7.639	0.13	-0.043	0.074
8.742	0.146	-0.108	-0.095	7.641	0.135	-0.055	0.062
8.744	0.157	-0.096	-0.102	7.643	0.117	-0.062	0.05
8.746	0.145	-0.085	-0.134	7.645	0.13	-0.069	0.066
8.748	0.167	-0.089	-0.133	7.646	0.139	-0.075	0.069
8.75	0.18	-0.117	-0.127	7.648	0.143	-0.068	0.083
8.752	0.181	-0.129	-0.094	7.65	0.144	-0.076	0.087
8.754	0.187	-0.122	-0.118	7.652	0.169	-0.089	0.112
8.756	0.197	-0.121	-0.149	7.654	0.166	-0.083	0.094
8.758	0.189	-0.113	-0.129	7.656	0.138	-0.087	0.104
8.76	0.197	-0.125	-0.107	7.658	0.131	-0.068	0.107
8.762	0.184	-0.137	-0.105	7.66	0.13	-0.065	0.11
8.764	0.173	-0.135	-0.085	7.662	0.136	-0.053	0.126
8.766	0.183	-0.149	-0.11	7.664	0.155	-0.104	0.102
8.768	0.174	-0.143	-0.087	7.666	0.131	-0.105	0.089
8.77	0.184	-0.145	-0.081	7.668	0.149	-0.106	0.082
8.771	0.219	-0.144	-0.074	7.67	0.144	-0.104	0.099
8.773	0.213	-0.152	-0.089	7.672	0.168	-0.092	0.111
8.775	0.205	-0.15	-0.083	7.674	0.195	-0.079	0.138
8.777	0.2	-0.163	-0.067	7.676	0.202	-0.091	0.135
8.779	0.187	-0.194	-0.052	7.678	0.204	-0.104	0.133
8.781	0.191	-0.191	-0.042	7.68	0.207	-0.131	0.127
8.783	0.193	-0.178	-0.015	7.682	0.233	-0.106	0.12
8.785	0.19	-0.161	0.013	7.684	0.227	-0.109	0.138
8.787	0.195	-0.132	0.011	7.686	0.227	-0.094	0.165
8.789	0.224	-0.136	0.022	7.688	0.225	-0.084	0.158
8.791	0.19	-0.116	0.004	7.689	0.219	-0.097	0.142
8.793	0.228	-0.122	0.01	7.691	0.2	-0.101	0.175
8.795	0.237	-0.139	-0.027	7.693	0.213	-0.107	0.161
8.797	0.208	-0.11	-0.007	7.695	0.209	-0.104	0.178
8.799	0.192	-0.089	-0.031	7.697	0.228	-0.08	0.204
8.801	0.186	-0.067	-0.047	7.699	0.22	-0.076	0.199
8.803	0.175	-0.07	-0.073	7.701	0.239	-0.107	0.204
8.805	0.17	-0.085	-0.056	7.703	0.218	-0.117	0.214
8.807	0.187	-0.07	-0.059	7.705	0.219	-0.136	0.21
8.809	0.161	-0.079	-0.041	7.707	0.216	-0.137	0.204
8.811	0.186	-0.071	-0.014	7.709	0.186	-0.138	0.202
8.813	0.185	-0.072	-0.025	7.711	0.2	-0.114	0.176
8.814	0.195	-0.082	-0.05	7.713	0.202	-0.105	0.177
8.816	0.2	-0.081	-0.041	7.715	0.21	-0.11	0.16
8.818	0.184	-0.099	-0.075	7.717	0.164	-0.127	0.148
8.82	0.176	-0.088	-0.091	7.719	0.177	-0.112	0.135
8.822	0.175	-0.088	-0.119	7.721	0.178	-0.098	0.164
8.824	0.161	-0.091	-0.119	7.723	0.16	-0.064	0.138
8.826	0.186	-0.133	-0.127	7.725	0.167	-0.079	0.145
8.828	0.177	-0.134	-0.142	7.727	0.143	-0.066	0.172
8.83	0.183	-0.126	-0.14	7.729	0.109	-0.051	0.174
8.832	0.188	-0.136	-0.11	7.73	0.104	-0.035	0.176
8.834	0.189	-0.141	-0.105	7.732	0.103	-0.062	0.184
8.836	0.199	-0.121	-0.121	7.734	0.095	-0.079	0.221
8.838	0.206	-0.102	-0.092	7.736	0.088	-0.101	0.23
8.84	0.21	-0.115	-0.114	7.738	0.08	-0.117	0.208
8.842	0.231	-0.131	-0.115	7.74	0.086	-0.109	0.219
8.844	0.204	-0.141	-0.108	7.742	0.094	-0.11	0.19
8.846	0.214	-0.173	-0.083	7.744	0.085	-0.122	0.143
8.848	0.212	-0.158	-0.061	7.746	0.097	-0.149	0.128
8.85	0.201	-0.15	-0.044	7.748	0.086	-0.158	0.128
8.852	0.199	-0.148	-0.028	7.75	0.095	-0.164	0.144
8.854	0.171	-0.123	-0.029	7.752	0.08	-0.156	0.136
8.855	0.146	-0.088	-0.036	7.754	0.082	-0.154	0.14
8.857	0.133	-0.087	-0.033	7.756	0.075	-0.157	0.143
8.859	0.121	-0.081	-0.026	7.758	0.063	-0.147	0.119
8.861	0.131	-0.076	-0.05	7.76	0.078	-0.126	0.097
8.863	0.152	-0.084	-0.048	7.762	0.058	-0.125	0.106
8.865	0.155	-0.092	-0.072	7.764	0.056	-0.145	0.112
8.867	0.132	-0.099	-0.063	7.766	0.029	-0.145	0.102
8.869	0.121	-0.104	-0.08	7.768	0.02	-0.147	0.122
8.871	0.113	-0.099	-0.107	7.77	0.023	-0.119	0.113
8.873	0.13	-0.101	-0.117	7.771	0.006	-0.101	0.096
8.875	0.133	-0.108	-0.114	7.773	0.009	-0.08	0.085
8.877	0.144	-0.125	-0.127	7.775	0.018	-0.046	0.075
8.879	0.132	-0.126	-0.133	7.777	0.034	-0.043	0.065
8.881	0.153	-0.123	-0.129	7.779	0.027	-0.041	0.069
8.883	0.153	-0.123	-0.139	7.781	0.002	-0.047	0.082
8.885	0.156	-0.147	-0.135	7.783	-0.013	-0.055	0.102
8.887	0.157	-0.14	-0.149	7.785	0.012	-0.066	0.098
8.889	0.157	-0.133	-0.136	7.787	0.022	-0.063	0.099
8.891	0.153	-0.123	-0.13	7.789	0.031	-0.037	0.111
8.893	0.169	-0.113	-0.136	7.791	0.01	-0.052	0.101
8.895	0.17	-0.112	-0.09	7.793	0.016	-0.03	0.115
8.896	0.164	-0.142	-0.08	7.795	0.023	-0.033	0.108
8.898	0.156	-0.131	-0.088	7.797	0.022	-0.015	0.103
8.9	0.18	-0.12	-0.089	7.799	0.019	-0.028	0.099
8.902	0.185	-0.128	-0.104	7.801	0.011	-0.019	0.071
8.904	0.186	-0.116	-0.097	7.803	0.021	0.001	0.089
8.906	0.208	-0.119	-0.084	7.805	0.007	0.011	0.089
8.908	0.184	-0.085	-0.09	7.807	0.037	-0.016	0.086
8.91	0.166	-0.088	-0.086	7.809	0.059	-0.015	0.101
8.912	0.164	-0.109	-0.096	7.811	0.066	-0.026	0.108
8.914	0.181	-0.11	-0.106	7.813	0.049	-0.014	0.107
8.916	0.178	-0.087	-0.121	7.814	0.058	-0.037	0.11
8.918	0.157	-0.092	-0.119	7.816	0.038	-0.035	0.106
8.92	0.159	-0.072	-0.106	7.818	0.046	-0.041	0.085
8.922	0.152	-0.069	-0.077	7.82	0.047	-0.055	0.092
8.924	0.145	-0.065	-0.091	7.822	0.036	-0.064	0.081
8.926	0.144	-0.056	-0.074	7.824	0.026	-0.073	0.085
8.928	0.137	-0.074	-0.083	7.826	0.04	-0.048	0.092
8.93	0.121	-0.08	-0.079	7.828	0.041	-0.017	0.08
8.932	0.131	-0.077	-0.059	7.83	0.032	-0.021	0.08
8.934	0.119	-0.07	-0.061	7.832	0.054	-0.03	0.068
8.936	0.104	-0.054	-0.039	7.834	0.061	-0.039	0.089
8.938	0.091	-0.059	-0.022	7.836	0.043	-0.017	0.115
8.939	0.106	-0.03	-0.042	7.838	0.032	-0.012	0.102
8.941	0.106	-0.048	-0.06	7.84	0.029	-0.013	0.102
8.943	0.103	-0.045	-0.07	7.842	0.045	-0.03	0.124
8.945	0.088	-0.041	-0.068	7.844	0.068	-0.043	0.126
8.947	0.059	-0.038	-0.083	7.846	0.074	-0.036	0.119
8.949	0.05	-0.038	-0.06	7.848	0.049	-0.046	0.114
8.951	0.047	-0.046	-0.085	7.85	0.043	-0.023	0.109
8.953	0.045	-0.014	-0.081	7.852	0.024	-0.019	0.107
8.955	0.067	0.006	-0.099	7.854	0.014	-0.019	0.079
8.957	0.067	-0.004	-0.083	7.855	-0.002	-0.016	0.082
8.959	0.048	0.012	-0.102	7.857	-0.003	-0.007	0.071
8.961	0.052	-0.006	-0.12	7.859	-0.02	-0.009	0.053
8.963	0.046	0.006	-0.119	7.861	0	-0.012	0.048
8.965	0.043	0.015	-0.101	7.863	0.025	-0.017	0.076
8.967	0.038	0.007	-0.096	7.865	0.009	-0.028	0.069
8.969	0.033	0.008	-0.1	7.867	0.024	0.002	0.081
8.971	0.036	0.021	-0.069	7.869	0.018	-0.001	0.069
8.973	0.062	0.02	-0.083	7.871	0.024	0.003	0.058
8.975	0.076	0.029	-0.097	7.873	0.008	-0.004	0.037
8.977	0.095	-0.01	-0.086	7.875	0.004	0.007	0.009
8.979	0.08	-0.005	-0.085	7.877	-0.002	0.017	-0.005
8.98	0.079	-0.042	-0.11	7.879	-0.011	-0.017	-0.016
8.982	0.076	-0.036	-0.109	7.881	-0.021	-0.007	-0.032
8.984	0.059	-0.034	-0.096	7.883	-0.026	0.03	-0.024
8.986	0.055	-0.059	-0.091	7.885	0.007	0.032	-0.022
8.988	0.061	-0.041	-0.075	7.887	0.034	0.068	-0.028
8.99	0.054	-0.016	-0.053	7.889	0.036	0.078	-0.027
8.992	0.046	-0.015	-0.059	7.891	0.006	0.091	-0.035
8.994	0.06	-0.026	-0.048	7.893	-0.003	0.083	-0.032
8.996	0.073	-0.025	-0.041	7.895	0.006	0.099	-0.027
8.998	0.048	-0.019	-0.052	7.896	-0.007	0.112	-0.007
9	0.024	-0.04	-0.035	7.898	-0.018	0.089	0.009
9.002	0.026	-0.044	-0.016	7.9	-0.038	0.104	0.007
9.004	0.045	-0.036	-0.008	7.902	-0.038	0.08	0.02
9.006	0.057	-0.024	0.003	7.904	-0.027	0.094	0.001
9.008	0.03	-0.002	0.01	7.906	-0.032	0.081	0.029
9.01	0.032	-0.028	0.01	7.908	-0.028	0.059	0.034
9.012	0.028	-0.014	0.026	7.91	-0.04	0.076	0.046
9.014	0.038	-0.012	0.026	7.912	-0.059	0.081	0.063
9.016	0.026	-0.019	0.039	7.914	-0.055	0.073	0.064
9.018	0.015	-0.002	0.042	7.916	-0.059	0.1	0.07
9.02	-0.009	-0.007	0.055	7.918	-0.046	0.104	0.055
9.021	-0.039	0.014	0.073	7.92	-0.038	0.134	0.053
9.023	-0.043	0.032	0.062	7.922	-0.033	0.123	0.027
9.025	-0.045	0.028	0.057	7.924	-0.053	0.13	0.018
9.027	-0.05	0.063	0.069	7.926	-0.066	0.128	0.046
9.029	-0.063	0.053	0.046	7.928	-0.065	0.14	0.063
9.031	-0.065	0.042	0.057	7.93	-0.072	0.117	0.04
9.033	-0.027	0.064	0.067	7.932	-0.051	0.108	0.04
9.035	-0.031	0.066	0.069	7.934	-0.024	0.11	0.025
9.037	-0.003	0.054	0.079	7.936	-0.014	0.109	0.046
9.039	0	0.063	0.098	7.938	0.002	0.121	0.076
9.041	-0.016	0.055	0.109	7.939	0.013	0.132	0.054
9.043	-0.027	0.055	0.087	7.941	0.023	0.122	0.074
9.045	-0.044	0.048	0.078	7.943	0.009	0.134	0.059
9.047	-0.024	0.058	0.066	7.945	0.015	0.138	0.063
9.049	-0.027	0.062	0.084	7.947	0.028	0.13	0.048
9.051	-0.048	0.065	0.095	7.949	0.007	0.124	0.034
9.053	-0.05	0.067	0.085	7.951	0.006	0.131	0.023
9.055	-0.077	0.048	0.092	7.953	0.033	0.112	-0.007
9.057	-0.081	0.072	0.061	7.955	0.062	0.094	-0.012
9.059	-0.062	0.07	0.067	7.957	0.045	0.083	-0.011
9.061	-0.078	0.04	0.054	7.959	0.048	0.063	-0.015
9.063	-0.055	0.027	0.051	7.961	0.036	0.059	-0.001
9.064	-0.055	0.034	0.028	7.963	0.02	0.072	0.01
9.066	-0.044	0.029	0.008	7.965	-0.001	0.076	0.002
9.068	-0.048	0.025	0.007	7.967	-0.03	0.092	-0.026
9.07	-0.081	0.02	0.006	7.969	-0.017	0.102	-0.029
9.072	-0.088	0.007	0.022	7.971	-0.037	0.083	-0.007
9.074	-0.086	-0.005	0.038	7.973	-0.029	0.093	0.004
9.076	-0.055	0.004	0.054	7.975	-0.036	0.115	0.024
9.078	-0.03	0.009	0.076	7.977	-0.023	0.123	0.029
9.08	-0.036	-0.012	0.068	7.979	-0.02	0.12	0.036
9.082	-0.035	-0.046	0.085	7.98	-0.029	0.104	0.041
9.084	-0.032	-0.063	0.076	7.982	-0.032	0.113	0.065
9.086	-0.035	-0.084	0.074	7.984	-0.038	0.113	0.058
9.088	-0.011	-0.091	0.059	7.986	-0.026	0.128	0.066
9.09	-0.034	-0.087	0.062	7.988	-0.019	0.148	0.038
9.092	-0.042	-0.086	0.066	7.99	-0.012	0.144	0.019
9.094	-0.027	-0.081	0.054	7.992	-0.007	0.11	0.008
9.096	-0.032	-0.047	0.047	7.994	-0.008	0.092	0.004
9.098	-0.018	-0.023	0.061	7.996	-0.018	0.089	-0.022
9.1	-0.01	-0.013	0.061	7.998	-0.003	0.068	-0.028
9.102	-0.01	-0.017	0.043	8	0.008	0.066	-0.034
9.104	-0.009	-0.013	0.022	8.002	0.025	0.072	-0.038
9.105	-0.017	-0.009	0.02	8.004	0.031	0.066	-0.057
9.107	-0.028	0.004	0.036	8.006	0.014	0.035	-0.083
9.109	-0.04	0.005	0.029	8.008	0.005	0.038	-0.099
9.111	-0.05	-0.006	0.036	8.01	0.033	0.047	-0.083
9.113	-0.037	-0.011	0.018	8.012	0.041	0.04	-0.064
9.115	-0.025	0.006	0.007	8.014	0.061	0.056	-0.079
9.117	-0.05	0.003	0.03	8.016	0.068	0.054	-0.081
9.119	-0.036	-0.006	0.03	8.018	0.059	0.037	-0.056
9.121	-0.009	-0.026	0.023	8.02	0.054	0.031	-0.059
9.123	0.01	-0.041	0.032	8.021	0.039	0.074	-0.026
9.125	0.01	-0.02	0.024	8.023	0.012	0.111	-0.035
9.127	0.014	-0.006	0.01	8.025	-0.007	0.121	-0.04
9.129	0.024	-0.031	0.019	8.027	-0.031	0.1	-0.043
9.131	-0.003	-0.039	0.05	8.029	-0.018	0.097	-0.053
9.133	-0.013	-0.044	0.047	8.031	0.016	0.104	-0.056
9.135	-0.009	-0.051	0.073	8.033	0.027	0.076	-0.029
9.137	-0.015	-0.048	0.083	8.035	0.017	0.092	-0.042
9.139	-0.032	-0.038	0.071	8.037	0.012	0.074	-0.033
9.141	-0.045	-0.036	0.077	8.039	-0.003	0.087	0.001
9.143	-0.023	-0.014	0.06	8.041	0	0.086	-0.002
9.145	-0.026	-0.045	0.046	8.043	-0.007	0.076	-0.016
9.146	-0.043	-0.034	0.078	8.045	-0.011	0.106	0.004
9.148	-0.048	-0.03	0.051	8.047	-0.033	0.087	0.002
9.15	-0.066	-0.041	0.076	8.049	-0.021	0.069	0.007
9.152	-0.06	-0.054	0.054	8.051	0.011	0.086	-0.009
9.154	-0.066	-0.045	0.049	8.053	0.028	0.09	-0.007
9.156	-0.062	-0.049	0.049	8.055	0.045	0.067	0
9.158	-0.067	-0.046	0.014	8.057	0.065	0.075	0.001
9.16	-0.065	-0.066	0.039	8.059	0.039	0.07	-0.003
9.162	-0.079	-0.079	0.052	8.061	0.049	0.082	-0.03
9.164	-0.101	-0.083	0.026	8.063	0.056	0.068	-0.061
9.166	-0.105	-0.1	0.04	8.064	0.079	0.06	-0.058
9.168	-0.099	-0.09	0.04	8.066	0.088	0.043	-0.06
9.17	-0.104	-0.086	0.035	8.068	0.103	0.044	-0.064
9.172	-0.113	-0.082	0.007	8.07	0.087	0.021	-0.074
9.174	-0.112	-0.114	0.013	8.072	0.082	0.034	-0.076
9.176	-0.081	-0.1	-0.008	8.074	0.093	0.035	-0.083
9.178	-0.1	-0.087	-0.004	8.076	0.086	0.011	-0.089
9.18	-0.116	-0.064	-0.017	8.078	0.092	0.003	-0.084
9.182	-0.123	-0.056	-0.027	8.08	0.105	0.032	-0.068
9.184	-0.146	-0.073	-0.029	8.082	0.102	0.028	-0.068
9.186	-0.122	-0.053	-0.034	8.084	0.089	0.014	-0.042
9.188	-0.138	-0.072	-0.054	8.086	0.089	0.01	-0.021
9.189	-0.12	-0.061	-0.045	8.088	0.053	0.016	-0.012
9.191	-0.095	-0.054	-0.049	8.09	0.085	0.009	-0.006
9.193	-0.092	-0.05	-0.022	8.092	0.114	0.011	-0.024
9.195	-0.11	-0.038	-0.052	8.094	0.136	0.027	-0.025
9.197	-0.101	-0.042	-0.043	8.096	0.13	0.025	-0.023
9.199	-0.087	-0.03	-0.031	8.098	0.127	0.013	-0.023
9.201	-0.072	-0.02	-0.036	8.1	0.118	0.005	-0.015
9.203	-0.086	-0.018	-0.019	8.102	0.131	-0.012	-0.019
9.205	-0.067	-0.008	-0.007	8.104	0.115	-0.031	-0.009
9.207	-0.083	0.005	-0.034	8.105	0.125	-0.047	0.004
9.209	-0.057	-0.008	-0.045	8.107	0.151	-0.032	-0.012
9.211	-0.037	-0.012	-0.043	8.109	0.123	-0.038	0
9.213	-0.039	0.015	-0.037	8.111	0.099	-0.057	0.017
9.215	-0.005	-0.019	-0.057	8.113	0.094	-0.076	0.017
9.217	0.025	0.014	-0.054	8.115	0.091	-0.097	0.001
9.219	0.055	0.005	-0.073	8.117	0.074	-0.091	-0.001
9.221	0.049	0.014	-0.068	8.119	0.067	-0.082	-0.019
9.223	0.06	0.022	-0.049	8.121	0.063	-0.098	-0.013
9.225	0.062	0.046	-0.04	8.123	0.087	-0.118	-0.023
9.227	0.045	0.015	-0.036	8.125	0.066	-0.094	0.005
9.229	0.051	0.01	-0.041	8.127	0.052	-0.087	0.019
9.23	0.024	0.007	-0.077	8.129	0.032	-0.082	0.02
9.232	0.026	0.016	-0.087	8.131	0.048	-0.069	0.003
9.234	0.043	0.01	-0.069	8.133	0.039	-0.085	0.005
9.236	0.059	0.013	-0.077	8.135	0.003	-0.098	0.024
9.238	0.04	0.019	-0.054	8.137	0.022	-0.089	0.029
9.24	0.043	0.052	-0.013	8.139	0.056	-0.078	0.033
9.242	0.043	0.033	-0.041	8.141	0.055	-0.07	0.032
9.244	0.025	0.019	-0.043	8.143	0.071	-0.075	0.044
9.246	0.009	0.028	-0.05	8.145	0.073	-0.066	0.051
9.248	0.014	0.032	-0.04	8.146	0.075	-0.059	0.026
9.25	0.028	0.02	-0.048	8.148	0.077	-0.073	0.043
9.252	0.068	0.022	-0.042	8.15	0.066	-0.065	0.041
9.254	0.046	0.008	-0.042	8.152	0.038	-0.067	0.033
9.256	0.037	0.025	-0.046	8.154	0.042	-0.051	0.019
9.258	0.05	0.019	-0.055	8.156	0.042	-0.069	0.023
9.26	0.041	0.034	-0.04	8.158	0.019	-0.097	0.007
9.262	0.046	0.04	-0.065	8.16	0.04	-0.118	0.005
9.264	0.04	0.017	-0.053	8.162	0.051	-0.116	0.029
9.266	0.015	0.006	-0.074	8.164	0.051	-0.115	0.05
9.268	0.009	0.01	-0.078	8.166	0.043	-0.13	0.043
9.27	0.007	0.012	-0.057	8.168	0.06	-0.119	0.047
9.271	-0.002	0.014	-0.039	8.17	0.073	-0.097	0.037
9.273	0	0.045	-0.04	8.172	0.063	-0.084	0.053
9.275	0.001	0.035	-0.053	8.174	0.057	-0.094	0.034
9.277	0.001	0.03	-0.04	8.176	0.072	-0.08	0.033
9.279	0.009	0.016	-0.062	8.178	0.075	-0.104	0.043
9.281	0.027	-0.016	-0.053	8.18	0.067	-0.095	0.049
9.283	0.031	-0.01	-0.054	8.182	0.078	-0.085	0.071
9.285	0.036	-0.034	-0.047	8.184	0.085	-0.089	0.075
9.287	0.048	-0.029	-0.062	8.186	0.07	-0.11	0.049
9.289	0.046	-0.039	-0.041	8.188	0.063	-0.114	0.056
9.291	0.068	-0.027	-0.067	8.189	0.06	-0.143	0.069
9.293	0.067	-0.043	-0.064	8.191	0.06	-0.141	0.043
9.295	0.075	-0.039	-0.07	8.193	0.07	-0.147	0.047
9.297	0.068	-0.048	-0.09	8.195	0.099	-0.157	0.039
9.299	0.063	-0.044	-0.085	8.197	0.095	-0.163	0.041
9.301	0.078	-0.036	-0.11	8.199	0.103	-0.165	0.016
9.303	0.064	-0.045	-0.104	8.201	0.099	-0.167	0.009
9.305	0.089	-0.05	-0.089	8.203	0.1	-0.157	0.001
9.307	0.073	-0.052	-0.07	8.205	0.119	-0.169	-0.001
9.309	0.075	-0.038	-0.05	8.207	0.107	-0.165	-0.024
9.311	0.068	-0.049	-0.049	8.209	0.121	-0.155	-0.014
9.313	0.073	-0.04	-0.042	8.211	0.095	-0.157	0.006
9.314	0.057	-0.034	-0.023	8.213	0.119	-0.145	0.02
9.316	0.062	-0.034	-0.001	8.215	0.113	-0.14	0.031
9.318	0.066	-0.033	0.023	8.217	0.094	-0.154	0.046
9.32	0.058	-0.033	0.038	8.219	0.118	-0.161	0.063
9.322	0.045	-0.03	0.058	8.221	0.129	-0.141	0.073
9.324	0.049	-0.038	0.063	8.223	0.136	-0.11	0.067
9.326	0.049	-0.015	0.036	8.225	0.147	-0.1	0.045
9.328	0.066	-0.008	0.061	8.227	0.155	-0.105	0.042
9.33	0.095	-0.014	0.051	8.229	0.12	-0.092	0.054
9.332	0.099	-0.026	0.085	8.23	0.137	-0.083	0.038
9.334	0.104	-0.001	0.078	8.232	0.121	-0.073	0.039
9.336	0.121	-0.013	0.08	8.234	0.117	-0.074	0.071
9.338	0.118	-0.014	0.076	8.236	0.13	-0.058	0.066
9.34	0.112	-0.023	0.081	8.238	0.14	-0.078	0.053
9.342	0.105	0.003	0.078	8.24	0.162	-0.096	0.037
9.344	0.078	0.001	0.058	8.242	0.177	-0.107	0.024
9.346	0.039	0.028	0.092	8.244	0.204	-0.113	0.017
9.348	0.042	0.032	0.071	8.246	0.201	-0.112	0.025
9.35	0.058	0.029	0.064	8.248	0.204	-0.08	0.033
9.352	0.074	0.017	0.083	8.25	0.192	-0.08	0.03
9.354	0.082	0.011	0.069	8.252	0.189	-0.089	0.061
9.355	0.071	0.011	0.056	8.254	0.178	-0.119	0.07
9.357	0.106	0.018	0.062	8.256	0.174	-0.142	0.069
9.359	0.13	0.034	0.076	8.258	0.183	-0.164	0.053
9.361	0.128	0.02	0.096	8.26	0.193	-0.176	0.046
9.363	0.128	0.011	0.101	8.262	0.176	-0.171	0.042
9.365	0.107	0.023	0.106	8.264	0.203	-0.16	0.031
9.367	0.106	0.043	0.093	8.266	0.198	-0.143	0.049
9.369	0.114	0.033	0.138	8.268	0.195	-0.15	0.05
9.371	0.114	0.036	0.142	8.27	0.174	-0.158	0.046
9.373	0.113	0.05	0.168	8.271	0.159	-0.173	0.034
9.375	0.101	0.05	0.146	8.273	0.164	-0.151	0.029
9.377	0.119	0.047	0.147	8.275	0.168	-0.125	0.003
9.379	0.113	0.041	0.165	8.277	0.15	-0.126	-0.021
9.381	0.109	0.016	0.142	8.279	0.143	-0.13	-0.013
9.383	0.134	0.003	0.111	8.281	0.138	-0.105	-0.013
9.385	0.102	0.018	0.085	8.283	0.106	-0.116	-0.012
9.387	0.116	0.047	0.079	8.285	0.084	-0.131	-0.011
9.389	0.103	0.078	0.062	8.287	0.076	-0.11	0.018
9.391	0.109	0.084	0.045	8.289	0.085	-0.095	-0.008
9.393	0.131	0.089	0.047	8.291	0.065	-0.089	0
9.395	0.143	0.097	0.068	8.293	0.072	-0.097	0.012
9.396	0.142	0.064	0.087	8.295	0.058	-0.08	0
9.398	0.155	0.1	0.067	8.297	0.072	-0.081	0.021
9.4	0.182	0.099	0.069	8.299	0.086	-0.073	0.022
9.402	0.192	0.098	0.083	8.301	0.052	-0.064	-0.002
9.404	0.172	0.107	0.078	8.303	0.039	-0.076	-0.01
9.406	0.17	0.119	0.088	8.305	0.048	-0.034	-0.023
9.408	0.169	0.137	0.084	8.307	0.052	-0.025	-0.024
9.41	0.167	0.15	0.076	8.309	0.063	-0.023	-0.025
9.412	0.148	0.156	0.072	8.311	0.057	-0.027	-0.021
9.414	0.136	0.149	0.049	8.313	0.072	-0.003	-0.025
9.416	0.137	0.134	0.044	8.314	0.078	-0.005	-0.023
9.418	0.135	0.129	0.035	8.316	0.069	0.003	-0.003
9.42	0.146	0.116	0.031	8.318	0.087	0.011	0.005
9.422	0.14	0.093	0.036	8.32	0.096	0.027	0.008
9.424	0.156	0.083	0.037	8.322	0.094	0.015	-0.009
9.426	0.161	0.079	0.007	8.324	0.089	0.013	-0.014
9.428	0.162	0.065	0.024	8.326	0.107	0.01	0.011
9.43	0.141	0.05	0.004	8.328	0.095	0.014	-0.005
9.432	0.124	0.056	-0.023	8.33	0.113	0.005	0.005
9.434	0.15	0.05	-0.008	8.332	0.11	0.037	0.024
9.436	0.124	0.034	-0.023	8.334	0.108	0.035	0.004
9.438	0.121	0.073	-0.036	8.336	0.092	0.041	0.031
9.439	0.121	0.058	-0.032	8.338	0.092	0.039	0.037
9.441	0.116	0.07	-0.038	8.34	0.058	0.041	0.04
9.443	0.098	0.078	-0.062	8.342	0.026	0.022	0.05
9.445	0.085	0.075	-0.061	8.344	0.027	0.037	0.056
9.447	0.071	0.079	-0.062	8.346	0.027	0.033	0.07
9.449	0.063	0.092	-0.058	8.348	0.047	0.025	0.062
9.451	0.094	0.073	-0.071	8.35	0.048	0.027	0.08
9.453	0.11	0.053	-0.058	8.352	0.035	0.027	0.082
9.455	0.116	0.062	-0.047	8.354	0.054	0.057	0.066
9.457	0.098	0.07	-0.032	8.355	0.061	0.041	0.081
9.459	0.083	0.05	-0.036	8.357	0.084	0.023	0.077
9.461	0.102	0.066	-0.041	8.359	0.085	0.017	0.069
9.463	0.118	0.068	-0.054	8.361	0.079	0.031	0.052
9.465	0.129	0.086	-0.021	8.363	0.105	0.038	0.061
9.467	0.118	0.093	-0.001	8.365	0.098	0.06	0.058
9.469	0.12	0.056	-0.01	8.367	0.113	0.056	0.052
9.471	0.096	0.018	-0.01	8.369	0.132	0.055	0.052
9.473	0.089	0.044	-0.029	8.371	0.144	0.041	0.053
9.475	0.078	0.053	-0.029	8.373	0.136	0.028	0.063
9.477	0.082	0.058	-0.034	8.375	0.118	0.017	0.078
9.479	0.068	0.064	-0.022	8.377	0.102	0.03	0.056
9.48	0.094	0.076	-0.049	8.379	0.132	0.032	0.072
9.482	0.078	0.068	-0.029	8.381	0.124	0.04	0.064
9.484	0.082	0.022	-0.056	8.383	0.13	0.054	0.077
9.486	0.084	0.035	-0.049	8.385	0.152	0.03	0.078
9.488	0.093	0.056	-0.059	8.387	0.148	0.022	0.069
9.49	0.108	0.065	-0.055	8.389	0.15	0.034	0.068
9.492	0.109	0.057	-0.035	8.391	0.134	0.045	0.05
9.494	0.124	0.081	-0.046	8.393	0.101	0.055	0.023
9.496	0.111	0.051	-0.054	8.395	0.092	0.04	0.043
9.498	0.089	0.033	-0.06	8.396	0.084	0.052	0.025
9.5	0.074	0.043	-0.064	8.398	0.091	0.053	0.021
9.502	0.077	0.059	-0.061	8.4	0.094	0.068	0.036
9.504	0.087	0.079	-0.082	8.402	0.105	0.074	0.052
9.506	0.095	0.059	-0.077	8.404	0.128	0.072	0.066
9.508	0.081	0.051	-0.048	8.406	0.148	0.048	0.061
9.51	0.085	0.035	-0.082	8.408	0.136	0.061	0.068
9.512	0.088	0.039	-0.108	8.41	0.131	0.085	0.071
9.514	0.082	0.027	-0.09	8.412	0.107	0.082	0.083
9.516	0.078	0.032	-0.09	8.414	0.095	0.082	0.072
9.518	0.088	0.037	-0.092	8.416	0.117	0.095	0.066
9.52	0.102	0.05	-0.098	8.418	0.104	0.094	0.087
9.521	0.127	0.056	-0.115	8.42	0.068	0.09	0.065
9.523	0.134	0.078	-0.113	8.422	0.091	0.1	0.069
9.525	0.139	0.069	-0.086	8.424	0.121	0.08	0.09
9.527	0.136	0.07	-0.08	8.426	0.111	0.059	0.111
9.529	0.134	0.055	-0.073	8.428	0.095	0.042	0.114
9.531	0.13	0.063	-0.055	8.43	0.107	0.033	0.088
9.533	0.119	0.059	-0.065	8.432	0.116	0.046	0.115
9.535	0.124	0.06	-0.072	8.434	0.123	0.081	0.128
9.537	0.13	0.059	-0.086	8.436	0.129	0.095	0.126
9.539	0.115	0.062	-0.084	8.438	0.1	0.076	0.129
9.541	0.13	0.094	-0.064	8.439	0.105	0.082	0.125
9.543	0.133	0.098	-0.053	8.441	0.09	0.091	0.116
9.545	0.149	0.057	-0.063	8.443	0.074	0.068	0.098
9.547	0.142	0.028	-0.042	8.445	0.09	0.081	0.107
9.549	0.144	0	-0.033	8.447	0.104	0.094	0.101
9.551	0.132	-0.013	-0.04	8.449	0.101	0.092	0.101
9.553	0.129	0.006	-0.031	8.451	0.099	0.098	0.111
9.555	0.12	0.015	-0.035	8.453	0.09	0.082	0.125
9.557	0.103	0.025	-0.013	8.455	0.07	0.084	0.135
9.559	0.085	0.035	-0.004	8.457	0.071	0.071	0.114
9.561	0.098	0.022	0.023	8.459	0.095	0.073	0.117
9.563	0.109	0.013	-0.001	8.461	0.112	0.069	0.098
9.564	0.111	0.011	-0.017	8.463	0.129	0.079	0.123
9.566	0.117	0.02	-0.024	8.465	0.126	0.091	0.128
9.568	0.098	0.011	-0.027	8.467	0.147	0.081	0.134
9.57	0.109	0.032	-0.022	8.469	0.174	0.087	0.14
9.572	0.089	0.05	-0.01	8.471	0.195	0.096	0.14
9.574	0.087	0.081	0.001	8.473	0.209	0.091	0.123
9.576	0.108	0.095	-0.026	8.475	0.189	0.083	0.129
9.578	0.124	0.092	-0.028	8.477	0.19	0.082	0.168
9.58	0.111	0.1	-0.056	8.479	0.194	0.108	0.172
9.582	0.1	0.084	-0.041	8.48	0.211	0.088	0.188
9.584	0.096	0.089	-0.028	8.482	0.226	0.086	0.167
9.586	0.103	0.085	-0.027	8.484	0.214	0.082	0.159
9.588	0.095	0.099	-0.056	8.486	0.239	0.068	0.156
9.59	0.091	0.067	-0.025	8.488	0.245	0.052	0.123
9.592	0.084	0.057	-0.006	8.49	0.255	0.025	0.153
9.594	0.071	0.068	-0.008	8.492	0.261	0.01	0.152
9.596	0.065	0.06	-0.037	8.494	0.253	0.018	0.143
9.598	0.077	0.073	-0.041	8.496	0.245	0.019	0.131
9.6	0.083	0.06	-0.058	8.498	0.266	0.04	0.15
9.602	0.063	0.059	-0.083	8.5	0.25	0.035	0.14
9.604	0.058	0.066	-0.058	8.502	0.263	0.021	0.123
9.605	0.072	0.073	-0.09	8.504	0.304	0.025	0.117
9.607	0.079	0.071	-0.088	8.506	0.328	0.026	0.102
9.609	0.078	0.103	-0.078	8.508	0.32	-0.007	0.122
9.611	0.073	0.115	-0.074	8.51	0.305	0.01	0.118
9.613	0.044	0.135	-0.075	8.512	0.308	0.011	0.13
9.615	0.04	0.142	-0.086	8.514	0.307	-0.007	0.136
9.617	0.057	0.151	-0.048	8.516	0.315	0.016	0.139
9.619	0.078	0.137	-0.057	8.518	0.324	0.034	0.13
9.621	0.064	0.142	-0.053	8.52	0.32	0.04	0.148
9.623	0.065	0.14	-0.074	8.521	0.341	0.029	0.155
9.625	0.083	0.144	-0.088	8.523	0.351	0.038	0.136
9.627	0.067	0.152	-0.098	8.525	0.354	0.039	0.148
9.629	0.068	0.137	-0.091	8.527	0.344	0.036	0.099
9.631	0.07	0.119	-0.092	8.529	0.334	0.025	0.095
9.633	0.091	0.101	-0.101	8.531	0.294	0.027	0.08
9.635	0.092	0.113	-0.082	8.533	0.288	0.036	0.068
9.637	0.093	0.12	-0.08	8.535	0.293	0.034	0.074
9.639	0.112	0.117	-0.089	8.537	0.295	0.036	0.084
9.641	0.117	0.106	-0.067	8.539	0.292	0.062	0.087
9.643	0.13	0.12	-0.063	8.541	0.268	0.059	0.107
9.645	0.121	0.123	-0.062	8.543	0.272	0.074	0.104
9.646	0.098	0.113	-0.036	8.545	0.267	0.072	0.084
9.648	0.102	0.095	-0.03	8.547	0.266	0.065	0.085
9.65	0.108	0.096	-0.033	8.549	0.243	0.08	0.095
9.652	0.11	0.076	-0.034	8.551	0.244	0.083	0.112
9.654	0.076	0.083	-0.062	8.553	0.235	0.105	0.088
9.656	0.13	0.076	-0.085	8.555	0.242	0.084	0.08
9.658	0.13	0.066	-0.07	8.557	0.248	0.058	0.086
9.66	0.112	0.046	-0.078	8.559	0.247	0.043	0.071
9.662	0.129	0.055	-0.068	8.561	0.257	0.043	0.076
9.664	0.113	0.045	-0.072	8.563	0.249	0.046	0.075
9.666	0.141	0.042	-0.061	8.564	0.264	0.053	0.085
9.668	0.117	0.013	-0.052	8.566	0.257	0.054	0.074
9.67	0.102	0.027	-0.047	8.568	0.254	0.092	0.085
9.672	0.089	0.002	-0.021	8.57	0.272	0.078	0.094
9.674	0.106	0.013	0	8.572	0.286	0.065	0.099
9.676	0.098	0.008	-0.005	8.574	0.324	0.068	0.093
9.678	0.091	-0.003	0.011	8.576	0.318	0.069	0.078
9.68	0.08	0.006	-0.01	8.578	0.298	0.068	0.067
9.682	0.07	-0.025	-0.004	8.58	0.302	0.054	0.101
9.684	0.065	-0.006	-0.048	8.582	0.323	0.056	0.115
9.686	0.069	0.008	-0.039	8.584	0.329	0.061	0.122
9.688	0.072	0.035	-0.023	8.586	0.348	0.044	0.129
9.689	0.067	0.039	-0.031	8.588	0.341	0.072	0.141
9.691	0.061	0.062	-0.037	8.59	0.313	0.044	0.137
9.693	0.049	0.056	-0.056	8.592	0.297	0.029	0.162
9.695	0.068	0.077	-0.053	8.594	0.277	0.02	0.136
9.697	0.059	0.093	-0.067	8.596	0.277	0.052	0.118
9.699	0.029	0.102	-0.047	8.598	0.246	0.034	0.12
9.701	0.028	0.094	-0.068	8.6	0.249	0.025	0.095
9.703	0.061	0.089	-0.073	8.602	0.261	0.036	0.098
9.705	0.062	0.1	-0.075	8.604	0.261	0.048	0.109
9.707	0.075	0.093	-0.089	8.605	0.25	0.028	0.06
9.709	0.071	0.096	-0.092	8.607	0.238	0.056	0.079
9.711	0.086	0.094	-0.105	8.609	0.24	0.031	0.084
9.713	0.064	0.084	-0.078	8.611	0.224	0.024	0.067
9.715	0.073	0.073	-0.065	8.613	0.245	0.011	0.067
9.717	0.085	0.058	-0.033	8.615	0.272	-0.02	0.075
9.719	0.116	0.056	-0.025	8.617	0.268	-0.022	0.051
9.721	0.102	0.059	-0.033	8.619	0.269	-0.015	0.041
9.723	0.075	0.067	-0.026	8.621	0.265	-0.022	0.018
9.725	0.056	0.068	-0.038	8.623	0.257	0.011	0.041
9.727	0.058	0.054	-0.053	8.625	0.274	-0.006	0.057
9.729	0.054	0.073	-0.048	8.627	0.284	0.001	0.057
9.73	0.043	0.084	-0.046	8.629	0.271	-0.015	0.087
9.732	0.026	0.086	-0.04	8.631	0.289	-0.028	0.067
9.734	0.01	0.102	-0.045	8.633	0.299	-0.031	0.076
9.736	0.032	0.115	-0.036	8.635	0.288	-0.021	0.072
9.738	0.032	0.095	-0.056	8.637	0.261	-0.018	0.07
9.74	0.039	0.068	-0.045	8.639	0.283	-0.027	0.074
9.742	0.007	0.067	-0.058	8.641	0.297	-0.013	0.068
9.744	0.005	0.051	-0.046	8.643	0.305	-0.013	0.082
9.746	0.005	0.045	-0.003	8.645	0.31	0.017	0.071
9.748	0.038	0.065	0.009	8.646	0.312	0.015	0.051
9.75	0.005	0.056	0.015	8.648	0.299	0.018	0.036
9.752	-0.006	0.049	0.027	8.65	0.328	0.021	0.027
9.754	0.007	0.044	0.02	8.652	0.329	0.026	0.051
9.756	-0.004	0.053	0.025	8.654	0.322	0.015	0.054
9.758	0.023	0.039	0.028	8.656	0.33	0.037	0.053
9.76	0.033	0.022	0.026	8.658	0.335	0.02	0.035
9.762	0.025	0.032	0.025	8.66	0.345	0.006	0.051
9.764	0.026	0.038	0.025	8.662	0.34	0.028	0.076
9.766	0.012	0.017	0.007	8.664	0.342	0.025	0.061
9.768	0.014	-0.01	0.024	8.666	0.358	0.026	0.076
9.77	0.006	-0.035	0.023	8.668	0.365	0.021	0.076
9.771	-0.002	-0.044	0.013	8.67	0.37	0.005	0.098
9.773	-0.026	-0.046	0.01	8.672	0.391	-0.008	0.095
9.775	-0.081	-0.048	0.027	8.674	0.395	-0.011	0.105
9.777	-0.091	-0.024	0.03	8.676	0.399	-0.027	0.101
9.779	-0.104	-0.025	0.021	8.678	0.401	0.027	0.145
9.781	-0.129	-0.035	0.022	8.68	0.383	0.038	0.154
9.783	-0.106	-0.041	0.044	8.682	0.355	0.029	0.114
9.785	-0.118	-0.04	0.03	8.684	0.33	0.026	0.106
9.787	-0.132	-0.066	0.015	8.686	0.293	0.02	0.107
9.789	-0.124	-0.085	0.027	8.688	0.303	0.01	0.103
9.791	-0.11	-0.1	0.003	8.689	0.287	-0.004	0.073
9.793	-0.105	-0.11	-0.016	8.691	0.29	-0.006	0.075
9.795	-0.105	-0.089	-0.014	8.693	0.279	-0.004	0.061
9.797	-0.123	-0.086	-0.038	8.695	0.276	-0.014	0.059
9.799	-0.124	-0.075	-0.046	8.697	0.273	-0.022	0.058
9.801	-0.122	-0.079	-0.046	8.699	0.287	-0.03	0.059
9.803	-0.127	-0.059	-0.05	8.701	0.278	-0.026	0.095
9.805	-0.125	-0.071	-0.05	8.703	0.262	-0.015	0.087
9.807	-0.13	-0.071	-0.069	8.705	0.271	-0.017	0.078
9.809	-0.137	-0.063	-0.044	8.707	0.269	0.005	0.068
9.811	-0.13	-0.077	-0.037	8.709	0.28	0.009	0.062
9.813	-0.154	-0.075	-0.008	8.711	0.271	0.011	0.06
9.814	-0.166	-0.087	-0.01	8.713	0.29	0.027	0.06
9.816	-0.159	-0.098	-0.015	8.715	0.282	0.032	0.047
9.818	-0.163	-0.087	-0.034	8.717	0.25	0.031	0.041
9.82	-0.172	-0.088	-0.048	8.719	0.244	0.03	0.04
9.822	-0.171	-0.086	-0.057	8.721	0.232	0.04	0.049
9.824	-0.177	-0.085	-0.059	8.723	0.222	0.045	0.058
9.826	-0.176	-0.077	-0.047	8.725	0.232	0.039	0.078
9.828	-0.176	-0.049	-0.062	8.727	0.227	0.025	0.094
9.83	-0.174	-0.039	-0.083	8.729	0.24	0.01	0.092
9.832	-0.176	-0.058	-0.071	8.73	0.248	0.014	0.096
9.834	-0.165	-0.06	-0.041	8.732	0.237	0.011	0.094
9.836	-0.164	-0.04	-0.03	8.734	0.242	0.028	0.1
9.838	-0.163	-0.043	-0.018	8.736	0.252	0.022	0.093
9.84	-0.162	-0.019	-0.028	8.738	0.224	0.017	0.093
9.842	-0.158	-0.014	-0.019	8.74	0.199	0.017	0.11
9.844	-0.172	-0.032	-0.032	8.742	0.2	0.022	0.115
9.846	-0.167	-0.065	-0.036	8.744	0.228	0.037	0.103
9.848	-0.15	-0.05	-0.041	8.746	0.197	0.047	0.11
9.85	-0.154	-0.049	-0.029	8.748	0.211	0.074	0.105
9.852	-0.163	-0.044	-0.01	8.75	0.212	0.099	0.078
9.854	-0.189	-0.033	-0.025	8.752	0.208	0.115	0.076
9.855	-0.218	-0.038	-0.033	8.754	0.218	0.089	0.084
9.857	-0.201	-0.032	-0.05	8.756	0.218	0.086	0.116
9.859	-0.209	-0.032	-0.052	8.758	0.197	0.073	0.105
9.861	-0.199	-0.008	-0.041	8.76	0.212	0.074	0.087
9.863	-0.214	-0.006	-0.047	8.762	0.201	0.074	0.111
9.865	-0.22	-0.003	-0.047	8.764	0.191	0.067	0.102
9.867	-0.211	-0.011	-0.04	8.766	0.201	0.07	0.099
9.869	-0.219	-0.008	-0.015	8.768	0.195	0.076	0.077
9.871	-0.183	0.005	-0.012	8.77	0.208	0.058	0.072
9.873	-0.21	0.03	-0.024	8.771	0.217	0.074	0.074
9.875	-0.204	-0.014	-0.027	8.773	0.221	0.076	0.065
9.877	-0.201	-0.022	-0.042	8.775	0.236	0.067	0.076
9.879	-0.175	-0.054	-0.028	8.777	0.22	0.057	0.068
9.881	-0.196	-0.039	-0.044	8.779	0.225	0.073	0.066
9.883	-0.214	-0.057	-0.06	8.781	0.227	0.073	0.034
9.885	-0.217	-0.079	-0.06	8.783	0.226	0.081	0.017
9.887	-0.203	-0.076	-0.076	8.785	0.223	0.085	-0.002
9.889	-0.22	-0.052	-0.059	8.787	0.245	0.069	0
9.891	-0.212	-0.05	-0.075	8.789	0.256	0.08	-0.015
9.893	-0.215	-0.057	-0.068	8.791	0.267	0.058	-0.025
9.895	-0.231	-0.045	-0.064	8.793	0.261	0.074	-0.021
9.896	-0.237	-0.008	-0.079	8.795	0.265	0.068	-0.025
9.898	-0.249	-0.023	-0.065	8.797	0.255	0.064	-0.047
9.9	-0.235	-0.012	-0.058	8.799	0.256	0.082	-0.05
9.902	-0.221	0.007	-0.044	8.801	0.246	0.064	-0.043
9.904	-0.23	0.011	-0.032	8.803	0.254	0.07	-0.048
9.906	-0.228	0.033	-0.02	8.805	0.259	0.079	-0.058
9.908	-0.22	0.027	-0.043	8.807	0.277	0.037	-0.058
9.91	-0.209	0.031	-0.056	8.809	0.254	0.032	-0.048
9.912	-0.182	0.049	-0.049	8.811	0.269	0.03	-0.062
9.914	-0.175	0.054	-0.051	8.813	0.283	0.017	-0.056
9.916	-0.181	0.071	-0.049	8.814	0.271	0.026	-0.06
9.918	-0.171	0.097	-0.028	8.816	0.282	0.019	-0.054
9.92	-0.164	0.101	-0.029	8.818	0.284	0.025	-0.064
9.922	-0.142	0.1	-0.017	8.82	0.291	-0.004	-0.037
9.924	-0.168	0.094	-0.013	8.822	0.296	-0.02	-0.054
9.926	-0.162	0.107	-0.028	8.824	0.276	-0.031	-0.047
9.928	-0.152	0.133	-0.013	8.826	0.293	0.017	-0.035
9.93	-0.169	0.11	-0.022	8.828	0.319	0.019	-0.011
9.932	-0.165	0.141	0.023	8.83	0.331	0.027	-0.027
9.934	-0.159	0.137	0.018	8.832	0.35	0.014	-0.056
9.936	-0.177	0.128	0.015	8.834	0.371	0.004	-0.053
9.938	-0.181	0.124	0.027	8.836	0.377	0.005	-0.033
9.939	-0.19	0.125	0.028	8.838	0.389	-0.024	-0.047
9.941	-0.206	0.113	0.054	8.84	0.379	0.003	-0.033
9.943	-0.202	0.102	0.057	8.842	0.376	0.007	-0.03
9.945	-0.231	0.107	0.054	8.844	0.353	0.02	-0.07
9.947	-0.224	0.111	0.053	8.846	0.349	0.049	-0.064
9.949	-0.238	0.123	0.075	8.848	0.319	0.039	-0.081
9.951	-0.25	0.12	0.109	8.85	0.299	0.029	-0.09
9.953	-0.256	0.122	0.119	8.852	0.297	0.027	-0.089
9.955	-0.245	0.121	0.126	8.854	0.263	0	-0.073
9.957	-0.226	0.119	0.119	8.855	0.255	-0.015	-0.081
9.959	-0.222	0.134	0.11	8.857	0.235	-0.012	-0.086
9.961	-0.218	0.124	0.097	8.859	0.214	-0.027	-0.088
9.963	-0.214	0.138	0.095	8.861	0.206	-0.02	-0.039
9.965	-0.24	0.147	0.08	8.863	0.216	-0.027	-0.031
9.967	-0.232	0.134	0.079	8.865	0.203	-0.028	-0.013
9.969	-0.206	0.13	0.09	8.867	0.196	-0.028	-0.016
9.971	-0.21	0.129	0.094	8.869	0.195	-0.011	-0.008
9.973	-0.207	0.134	0.096	8.871	0.177	-0.007	-0.005
9.975	-0.184	0.131	0.074	8.873	0.161	-0.009	0.001
9.977	-0.187	0.113	0.072	8.875	0.152	-0.005	-0.006
9.979	-0.193	0.104	0.045	8.877	0.174	0.017	0.012
9.98	-0.182	0.102	0.063	8.879	0.151	0.017	0.027
9.982	-0.159	0.095	0.066	8.881	0.146	0	0.025
9.984	-0.153	0.092	0.066	8.883	0.147	-0.019	0.023
9.986	-0.158	0.108	0.072	8.885	0.149	0.007	0.01
9.988	-0.165	0.11	0.057	8.887	0.147	0.023	0.007
9.99	-0.169	0.1	0.07	8.889	0.121	0.025	0.008
9.992	-0.164	0.117	0.086	8.891	0.109	-0.001	-0.024
9.994	-0.19	0.129	0.082	8.893	0.131	-0.011	-0.036
9.996	-0.179	0.141	0.093	8.895	0.136	-0.011	-0.054
9.998	-0.162	0.121	0.091	8.896	0.142	0.028	-0.047
10	-0.158	0.109	0.071	8.898	0.145	-0.007	-0.034
10.002	-0.147	0.094	0.056	8.9	0.168	-0.031	-0.035
10.004	-0.142	0.089	0.021	8.902	0.167	-0.036	-0.013
10.006	-0.149	0.052	0.008	8.904	0.168	-0.034	0.01
10.008	-0.145	0.047	0.003	8.906	0.192	-0.04	-0.012
10.01	-0.162	0.062	-0.017	8.908	0.159	-0.051	-0.013
10.012	-0.165	0.033	-0.003	8.91	0.137	-0.055	0.002
10.014	-0.185	0.055	0.024	8.912	0.12	-0.062	-0.013
10.016	-0.187	0.087	0.026	8.914	0.118	-0.08	-0.007
10.018	-0.206	0.093	0.013	8.916	0.1	-0.105	0.001
10.02	-0.213	0.092	-0.005	8.918	0.084	-0.1	0.01
10.021	-0.209	0.097	0.03	8.92	0.09	-0.113	0.018
10.023	-0.262	0.087	0.038	8.922	0.105	-0.102	0.008
10.025	-0.242	0.076	0.029	8.924	0.123	-0.123	0.024
10.027	-0.259	0.054	0.028	8.926	0.107	-0.118	0.028
10.029	-0.279	0.049	0.029	8.928	0.107	-0.1	0.057
10.031	-0.274	0.061	0.048	8.93	0.104	-0.11	0.069
10.033	-0.258	0.053	0.063	8.932	0.101	-0.086	0.036
10.035	-0.259	0.082	0.086	8.934	0.088	-0.074	0.061
10.037	-0.253	0.074	0.076	8.936	0.062	-0.088	0.046
10.039	-0.245	0.061	0.078	8.938	0.034	-0.081	0.033
10.041	-0.256	0.057	0.056	8.939	0.044	-0.098	0.046
10.043	-0.249	0.077	0.089	8.941	0.049	-0.076	0.064
10.045	-0.275	0.098	0.072	8.943	0.053	-0.088	0.055
10.047	-0.288	0.104	0.041	8.945	0.055	-0.097	0.062
10.049	-0.292	0.126	0.052	8.947	0.036	-0.107	0.073
10.051	-0.283	0.151	0.036	8.949	0.034	-0.109	0.058
10.053	-0.295	0.137	0.028	8.951	0.049	-0.107	0.079
10.055	-0.276	0.131	0.023	8.953	0.038	-0.118	0.068
10.057	-0.248	0.12	0.037	8.955	0.057	-0.138	0.051
10.059	-0.231	0.105	0.013	8.957	0.041	-0.145	0.02
10.061	-0.231	0.083	0.008	8.959	0.036	-0.166	0.02
10.063	-0.238	0.097	0.03	8.961	0.052	-0.153	0.032
10.064	-0.229	0.079	0.034	8.963	0.067	-0.173	0.006
10.066	-0.227	0.1	0.068	8.965	0.064	-0.149	0.002
10.068	-0.221	0.092	0.06	8.967	0.055	-0.143	-0.006
10.07	-0.22	0.07	0.039	8.969	0.055	-0.143	-0.019
10.072	-0.193	0.054	0.036	8.971	0.064	-0.143	-0.024
10.074	-0.165	0.038	0.028	8.973	0.075	-0.135	-0.018
10.076	-0.155	0.064	0.025	8.975	0.093	-0.148	-0.034
10.078	-0.147	0.084	0.042	8.977	0.104	-0.139	-0.02
10.08	-0.159	0.097	0.051	8.979	0.09	-0.123	-0.01
10.082	-0.175	0.088	0.062	8.98	0.101	-0.109	-0.01
10.084	-0.166	0.068	0.06	8.982	0.103	-0.132	0.008
10.086	-0.196	0.061	0.054	8.984	0.113	-0.127	-0.003
10.088	-0.192	0.081	0.041	8.986	0.099	-0.104	-0.007
10.09	-0.198	0.071	0.033	8.988	0.11	-0.078	-0.012
10.092	-0.199	0.052	0.04	8.99	0.092	-0.091	-0.012
10.094	-0.203	0.024	0.044	8.992	0.104	-0.094	0.019
10.096	-0.211	0.033	0.036	8.994	0.109	-0.061	0.021
10.098	-0.205	0.05	0.012	8.996	0.123	-0.066	0.012
10.1	-0.234	0.042	0.049	8.998	0.098	-0.09	0.01
10.102	-0.242	0.017	0.049	9	0.082	-0.079	0.015
10.104	-0.242	0.03	0.068	9.002	0.083	-0.079	0.018
10.105	-0.268	0.026	0.061	9.004	0.102	-0.09	0.025
10.107	-0.261	0.045	0.078	9.006	0.117	-0.099	0.016
10.109	-0.252	0.046	0.086	9.008	0.09	-0.121	0.023
10.111	-0.237	0.063	0.099	9.01	0.108	-0.101	0.01
10.113	-0.247	0.049	0.088	9.012	0.113	-0.094	-0.007
10.115	-0.256	0.044	0.068	9.014	0.129	-0.103	-0.012
10.117	-0.263	0.057	0.075	9.016	0.1	-0.084	-0.017
10.119	-0.238	0.053	0.094	9.018	0.065	-0.095	0.005
10.121	-0.248	0.089	0.109	9.02	0.065	-0.096	-0.009
10.123	-0.26	0.089	0.092	9.021	0.039	-0.121	-0.029
10.125	-0.249	0.084	0.122	9.023	0.052	-0.129	-0.015
10.127	-0.259	0.106	0.095	9.025	0.038	-0.157	-0.022
10.129	-0.285	0.108	0.085	9.027	0.035	-0.156	-0.029
10.131	-0.322	0.121	0.059	9.029	0.037	-0.134	-0.032
10.133	-0.327	0.116	0.037	9.031	0.026	-0.119	-0.035
10.135	-0.336	0.092	0.051	9.033	0.03	-0.138	-0.049
10.137	-0.318	0.084	0.029	9.035	0.013	-0.149	-0.035
10.139	-0.318	0.06	0.025	9.037	0.018	-0.116	-0.046
10.141	-0.317	0.063	0.013	9.039	0.011	-0.121	-0.042
10.143	-0.315	0.063	-0.005	9.041	0.001	-0.129	-0.035
10.145	-0.3	0.049	0.004	9.043	-0.016	-0.143	-0.017
10.146	-0.295	0.062	0.023	9.045	0	-0.152	-0.021
10.148	-0.322	0.055	0.027	9.047	0.02	-0.145	-0.031
10.15	-0.323	0.065	0.018	9.049	0.019	-0.137	-0.04
10.152	-0.328	0.068	0.029	9.051	-0.005	-0.154	-0.04
10.154	-0.294	0.084	0.048	9.053	-0.005	-0.159	-0.038
10.156	-0.286	0.102	0.026	9.055	-0.025	-0.137	-0.044
10.158	-0.292	0.087	0.013	9.057	-0.025	-0.169	-0.008
10.16	-0.306	0.06	0.041	9.059	-0.024	-0.152	-0.029
10.162	-0.288	0.07	0.022	9.061	-0.019	-0.157	-0.016
10.164	-0.271	0.051	0.023	9.063	-0.01	-0.155	-0.028
10.166	-0.243	0.041	0.053	9.064	-0.021	-0.17	-0.034
10.168	-0.273	0.026	0.028	9.066	-0.016	-0.177	-0.024
10.17	-0.273	0.016	0.049	9.068	-0.005	-0.181	-0.033
10.172	-0.288	0	0.061	9.07	0.001	-0.197	-0.041
10.174	-0.249	0.007	0.045	9.072	0.003	-0.202	-0.068
10.176	-0.276	-0.006	0.068	9.074	-0.013	-0.161	-0.065
10.178	-0.264	-0.002	0.049	9.076	0.006	-0.164	-0.11
10.18	-0.271	-0.022	0.052	9.078	0.016	-0.177	-0.123
10.182	-0.275	-0.016	0.074	9.08	-0.02	-0.162	-0.114
10.184	-0.268	-0.027	0.095	9.082	-0.026	-0.146	-0.118
10.186	-0.246	-0.014	0.084	9.084	-0.032	-0.137	-0.12
10.188	-0.232	-0.018	0.103	9.086	-0.035	-0.113	-0.12
10.189	-0.231	-0.023	0.09	9.088	-0.019	-0.101	-0.106
10.191	-0.234	-0.047	0.124	9.09	-0.036	-0.088	-0.097
10.193	-0.233	-0.04	0.124	9.092	-0.057	-0.072	-0.1
10.195	-0.252	-0.023	0.095	9.094	-0.027	-0.073	-0.109
10.197	-0.258	-0.007	0.103	9.096	-0.055	-0.094	-0.082
10.199	-0.228	0.011	0.116	9.098	-0.03	-0.095	-0.093
10.201	-0.208	-0.014	0.134	9.1	-0.049	-0.102	-0.084
10.203	-0.228	-0.008	0.136	9.102	-0.067	-0.099	-0.07
10.205	-0.253	-0.003	0.124	9.104	-0.065	-0.098	-0.049
10.207	-0.247	0	0.128	9.105	-0.077	-0.101	-0.06
10.209	-0.234	0.001	0.123	9.107	-0.074	-0.119	-0.09
10.211	-0.24	0	0.117	9.109	-0.088	-0.113	-0.093
10.213	-0.265	0.014	0.13	9.111	-0.083	-0.084	-0.095
10.215	-0.237	0.006	0.146	9.113	-0.07	-0.102	-0.111
10.217	-0.264	0.025	0.16	9.115	-0.063	-0.11	-0.117
10.219	-0.251	0.029	0.164	9.117	-0.072	-0.101	-0.128
10.221	-0.274	0.016	0.177	9.119	-0.075	-0.065	-0.135
10.223	-0.275	0.021	0.183	9.121	-0.063	-0.058	-0.126
10.225	-0.254	0.004	0.176	9.123	-0.055	-0.04	-0.138
10.227	-0.226	0.001	0.175	9.125	-0.04	-0.053	-0.14
10.229	-0.207	-0.031	0.168	9.127	-0.044	-0.058	-0.123
10.23	-0.191	-0.014	0.156	9.129	-0.036	-0.057	-0.119
10.232	-0.19	-0.027	0.185	9.131	-0.059	-0.068	-0.132
10.234	-0.172	-0.043	0.17	9.133	-0.025	-0.068	-0.132
10.236	-0.156	-0.044	0.18	9.135	-0.045	-0.067	-0.112
10.238	-0.164	-0.024	0.175	9.137	-0.038	-0.043	-0.087
10.24	-0.159	-0.018	0.189	9.139	-0.051	-0.04	-0.087
10.242	-0.15	-0.037	0.183	9.141	-0.035	-0.059	-0.097
10.244	-0.134	-0.042	0.192	9.143	-0.02	-0.063	-0.088
10.246	-0.153	-0.063	0.156	9.145	-0.019	-0.069	-0.076
10.248	-0.133	-0.072	0.146	9.146	-0.041	-0.074	-0.104
10.25	-0.144	-0.08	0.14	9.148	-0.042	-0.066	-0.055
10.252	-0.145	-0.078	0.132	9.15	-0.057	-0.056	-0.066
10.254	-0.149	-0.081	0.111	9.152	-0.065	-0.027	-0.043
10.256	-0.146	-0.093	0.091	9.154	-0.073	-0.025	-0.049
10.258	-0.155	-0.108	0.067	9.156	-0.069	-0.002	-0.049
10.26	-0.186	-0.118	0.07	9.158	-0.055	-0.01	-0.021
10.262	-0.186	-0.12	0.076	9.16	-0.031	0.038	-0.019
10.264	-0.194	-0.094	0.083	9.162	-0.053	0.059	-0.034
10.266	-0.21	-0.081	0.091	9.164	-0.065	0.085	-0.039
10.268	-0.216	-0.066	0.128	9.166	-0.059	0.07	-0.043
10.27	-0.223	-0.08	0.138	9.168	-0.043	0.049	-0.029
10.271	-0.191	-0.064	0.118	9.17	-0.05	0.052	-0.02
10.273	-0.22	-0.059	0.128	9.172	-0.045	0.028	-0.01
10.275	-0.209	-0.077	0.15	9.174	-0.03	0.043	0.004
10.277	-0.205	-0.058	0.154	9.176	-0.041	0.033	0.005
10.279	-0.229	-0.06	0.152	9.178	-0.042	0.047	0.014
10.281	-0.216	-0.055	0.148	9.18	-0.042	0.019	0.002
10.283	-0.212	-0.067	0.116	9.182	-0.039	0.003	0.004
10.285	-0.203	-0.078	0.119	9.184	-0.079	0.005	0.021
10.287	-0.183	-0.081	0.12	9.186	-0.059	-0.017	0.015
10.289	-0.213	-0.091	0.131	9.188	-0.079	-0.008	0.033
10.291	-0.204	-0.086	0.11	9.189	-0.02	-0.01	0.011
10.293	-0.191	-0.102	0.087	9.191	0.01	-0.025	0.01
10.295	-0.21	-0.084	0.089	9.193	0.013	-0.013	-0.003
10.297	-0.198	-0.057	0.1	9.195	0.004	-0.004	0.022
10.299	-0.195	-0.047	0.074	9.197	0.026	-0.008	0.024
10.301	-0.171	-0.059	0.112	9.199	0.028	-0.014	0.019
10.303	-0.208	-0.064	0.106	9.201	0.026	-0.012	0.008
10.305	-0.223	-0.09	0.095	9.203	0.018	-0.031	-0.005
10.307	-0.223	-0.092	0.1	9.205	0.009	-0.033	-0.041
10.309	-0.218	-0.117	0.086	9.207	-0.005	-0.068	-0.051
10.311	-0.211	-0.088	0.072	9.209	-0.003	-0.077	-0.024
10.313	-0.217	-0.097	0.075	9.211	0.015	-0.085	-0.016
10.314	-0.216	-0.105	0.065	9.213	0.041	-0.114	-0.015
10.316	-0.193	-0.091	0.054	9.215	0.059	-0.101	-0.019
10.318	-0.186	-0.099	0.049	9.217	0.062	-0.11	-0.027
10.32	-0.194	-0.122	0.067	9.219	0.081	-0.088	-0.013
10.322	-0.189	-0.152	0.054	9.221	0.081	-0.084	-0.032
10.324	-0.208	-0.165	0.053	9.223	0.084	-0.074	-0.027
10.326	-0.219	-0.163	0.053	9.225	0.095	-0.088	-0.028
10.328	-0.21	-0.155	0.054	9.227	0.084	-0.082	-0.01
10.33	-0.223	-0.137	0.017	9.229	0.093	-0.073	-0.014
10.332	-0.261	-0.157	0.025	9.23	0.078	-0.068	-0.018
10.334	-0.286	-0.168	0.018	9.232	0.067	-0.071	-0.007
10.336	-0.258	-0.139	0.01	9.234	0.073	-0.059	-0.008
10.338	-0.243	-0.118	0.025	9.236	0.083	-0.057	-0.02
10.34	-0.259	-0.087	0.017	9.238	0.066	-0.06	-0.056
10.342	-0.25	-0.117	0.009	9.24	0.083	-0.067	-0.068
10.344	-0.274	-0.139	0.012	9.242	0.077	-0.061	-0.07
10.346	-0.277	-0.149	-0.009	9.244	0.08	-0.068	-0.061
10.348	-0.297	-0.153	0.003	9.246	0.059	-0.097	-0.046
10.35	-0.307	-0.142	0.008	9.248	0.066	-0.102	-0.06
10.352	-0.298	-0.149	0	9.25	0.053	-0.085	-0.05
10.354	-0.287	-0.129	-0.002	9.252	0.071	-0.093	-0.055
10.355	-0.307	-0.114	-0.002	9.254	0.035	-0.084	-0.058
10.357	-0.307	-0.119	-0.009	9.256	0.037	-0.094	-0.049
10.359	-0.3	-0.13	0.007	9.258	0.043	-0.089	-0.04
10.361	-0.295	-0.141	0.007	9.26	0.07	-0.1	-0.042
10.363	-0.272	-0.129	0.016	9.262	0.066	-0.1	-0.036
10.365	-0.267	-0.123	-0.001	9.264	0.084	-0.065	-0.035
10.367	-0.255	-0.13	0.007	9.266	0.054	-0.054	0.018
10.369	-0.241	-0.123	0	9.268	0.044	-0.055	0.02
10.371	-0.244	-0.145	0.005	9.27	0.017	-0.041	0.015
10.373	-0.261	-0.139	0.015	9.271	0.004	-0.033	0.003
10.375	-0.244	-0.121	0.007	9.273	0.008	-0.063	-0.008
10.377	-0.24	-0.111	-0.006	9.275	0.012	-0.045	-0.004
10.379	-0.206	-0.103	0.003	9.277	0.005	-0.037	0.015
10.381	-0.225	-0.093	0.001	9.279	0.005	-0.063	0.043
10.383	-0.218	-0.097	0.009	9.281	0.008	-0.027	0.051
10.385	-0.234	-0.101	0.025	9.283	-0.026	-0.024	0.066
10.387	-0.221	-0.087	0.041	9.285	-0.035	-0.029	0.061
10.389	-0.239	-0.087	0.024	9.287	-0.036	-0.013	0.063
10.391	-0.223	-0.085	0.026	9.289	-0.048	-0.02	0.08
10.393	-0.228	-0.077	0.036	9.291	-0.056	-0.043	0.083
10.395	-0.232	-0.082	0.029	9.293	-0.048	-0.049	0.077
10.396	-0.231	-0.104	0.039	9.295	-0.032	-0.061	0.094
10.398	-0.246	-0.085	0.032	9.297	-0.026	-0.065	0.08
10.4	-0.23	-0.084	0.028	9.299	-0.043	-0.068	0.088
10.402	-0.237	-0.064	0.047	9.301	-0.033	-0.072	0.124
10.404	-0.237	-0.072	0.032	9.303	-0.035	-0.063	0.116
10.406	-0.239	-0.081	0.047	9.305	-0.012	-0.067	0.087
10.408	-0.26	-0.095	0.063	9.307	-0.018	-0.055	0.068
10.41	-0.243	-0.081	0.052	9.309	-0.04	-0.055	0.032
10.412	-0.247	-0.073	0.052	9.311	-0.011	-0.044	0.046
10.414	-0.234	-0.052	0.059	9.313	-0.005	-0.012	0.043
10.416	-0.244	-0.052	0.03	9.314	-0.015	0.004	0.044
10.418	-0.236	-0.042	0.007	9.316	-0.033	-0.002	0.032
10.42	-0.22	-0.063	-0.002	9.318	-0.044	0.019	0.005
10.422	-0.238	-0.068	-0.002	9.32	-0.075	0.031	-0.003
10.424	-0.229	-0.032	-0.005	9.322	-0.071	0.033	0.008
10.426	-0.242	-0.046	0.006	9.324	-0.054	0.053	-0.008
10.428	-0.256	-0.052	-0.006	9.326	-0.042	0.027	0.013
10.43	-0.256	-0.054	0.005	9.328	-0.045	0.011	-0.003
10.432	-0.246	-0.079	0.009	9.33	-0.014	0.013	-0.004
10.434	-0.226	-0.087	0.029	9.332	-0.021	0.047	-0.005
10.436	-0.217	-0.099	0.036	9.334	0.003	0.034	-0.014
10.438	-0.219	-0.085	0.051	9.336	-0.008	0.034	0.002
10.439	-0.209	-0.079	0.051	9.338	-0.007	0.013	0.03
10.441	-0.18	-0.073	0.061	9.34	-0.008	0.032	0.049
10.443	-0.185	-0.086	0.048	9.342	-0.035	0.001	0.026
10.445	-0.174	-0.116	0.024	9.344	-0.052	0	0.039
10.447	-0.16	-0.144	0.014	9.346	-0.068	0.01	-0.006
10.449	-0.178	-0.14	0.044	9.348	-0.084	-0.012	0.008
10.451	-0.162	-0.14	0.046	9.35	-0.085	-0.021	0.018
10.453	-0.147	-0.131	0.038	9.352	-0.057	-0.021	0.015
10.455	-0.167	-0.127	0.043	9.354	-0.025	-0.024	0.022
10.457	-0.181	-0.129	0.02	9.355	-0.033	-0.02	0.014
10.459	-0.174	-0.159	-0.011	9.357	-0.027	-0.011	0.019
10.461	-0.186	-0.156	0.023	9.359	-0.031	-0.012	-0.001
10.463	-0.178	-0.171	0.036	9.361	-0.019	0.015	-0.01
10.465	-0.155	-0.181	0.062	9.363	-0.013	0.023	0.003
10.467	-0.153	-0.176	0.077	9.365	-0.019	0.029	-0.018
10.469	-0.145	-0.188	0.102	9.367	-0.021	0.039	0.017
10.471	-0.15	-0.183	0.098	9.369	-0.036	0.068	-0.014
10.473	-0.143	-0.191	0.109	9.371	-0.028	0.044	-0.022
10.475	-0.138	-0.168	0.127	9.373	-0.034	0.032	-0.044
10.477	-0.126	-0.164	0.127	9.375	-0.04	0.024	-0.033
10.479	-0.142	-0.182	0.132	9.377	-0.009	0.027	-0.045
10.48	-0.135	-0.189	0.127	9.379	0.006	0.008	-0.052
10.482	-0.14	-0.198	0.117	9.381	0.005	0.009	-0.029
10.484	-0.133	-0.215	0.105	9.383	0.039	0.004	0.009
10.486	-0.127	-0.223	0.105	9.385	0.044	0.01	0.014
10.488	-0.158	-0.207	0.107	9.387	0.047	-0.031	0.011
10.49	-0.134	-0.191	0.109	9.389	0.021	-0.027	0.033
10.492	-0.128	-0.22	0.109	9.391	0.026	-0.048	0.04
10.494	-0.13	-0.209	0.102	9.393	0.047	-0.04	0.035
10.496	-0.136	-0.207	0.085	9.395	0.031	-0.019	0.033
10.498	-0.126	-0.214	0.078	9.396	0.031	0.007	0.029
10.5	-0.144	-0.221	0.068	9.398	0.061	-0.027	0.011
10.502	-0.159	-0.206	0.059	9.4	0.044	-0.015	-0.005
10.504	-0.196	-0.184	0.066	9.402	0.046	0.002	-0.001
10.506	-0.201	-0.165	0.054	9.404	0.027	-0.001	-0.005
10.508	-0.206	-0.168	0.057	9.406	0.028	0.004	-0.011
10.51	-0.216	-0.152	0.03	9.408	0.013	-0.011	-0.023
10.512	-0.185	-0.162	0.054	9.41	0	-0.005	-0.022
10.514	-0.199	-0.145	0.042	9.412	-0.005	0.003	-0.023
10.516	-0.202	-0.123	0.018	9.414	0.013	0.016	0
10.518	-0.203	-0.128	0.041	9.416	0.01	0.019	-0.017
10.52	-0.185	-0.149	0.04	9.418	0.026	0.003	-0.015
10.521	-0.187	-0.152	0.05	9.42	0.033	0.006	-0.037
10.523	-0.182	-0.157	0.042	9.422	0.027	-0.009	-0.029
10.525	-0.192	-0.173	0.027	9.424	0.04	-0.027	-0.016
10.527	-0.184	-0.188	-0.005	9.426	0.022	-0.025	-0.021
10.529	-0.161	-0.175	-0.002	9.428	0.024	-0.009	-0.01
10.531	-0.153	-0.186	0.005	9.43	0.021	-0.005	-0.005
10.533	-0.156	-0.159	0.001	9.432	-0.008	-0.004	0.01
10.535	-0.135	-0.172	0.009	9.434	-0.005	-0.006	0.003
10.537	-0.154	-0.18	-0.007	9.436	-0.047	-0.012	0.011
10.539	-0.155	-0.191	-0.01	9.438	-0.062	-0.006	0.009
10.541	-0.153	-0.179	-0.021	9.439	-0.059	0.019	0.019
10.543	-0.172	-0.194	-0.022	9.441	-0.074	-0.002	0.023
10.545	-0.168	-0.223	-0.032	9.443	-0.072	-0.009	0.031
10.547	-0.195	-0.214	-0.025	9.445	-0.045	-0.007	0.017
10.549	-0.199	-0.193	-0.041	9.447	-0.04	-0.009	0.028
10.551	-0.208	-0.195	-0.024	9.449	-0.042	-0.012	0.021
10.553	-0.235	-0.183	-0.029	9.451	-0.048	-0.03	0.02
10.555	-0.226	-0.187	-0.031	9.453	-0.052	-0.013	0.008
10.557	-0.211	-0.191	-0.016	9.455	-0.057	-0.023	-0.011
10.559	-0.231	-0.207	-0.005	9.457	-0.065	-0.025	-0.023
10.561	-0.234	-0.201	-0.018	9.459	-0.065	-0.011	-0.034
10.563	-0.217	-0.186	-0.019	9.461	-0.067	-0.042	-0.033
10.564	-0.205	-0.186	-0.023	9.463	-0.056	-0.06	-0.028
10.566	-0.205	-0.167	0.011	9.465	-0.037	-0.063	-0.055
10.568	-0.188	-0.176	0.013	9.467	-0.049	-0.03	-0.053
10.57	-0.191	-0.143	-0.011	9.469	-0.03	0.005	-0.041
10.572	-0.213	-0.147	0.008	9.471	-0.043	0.041	-0.023
10.574	-0.192	-0.138	0.001	9.473	-0.039	0.014	-0.014
10.576	-0.179	-0.12	0.001	9.475	-0.043	-0.004	-0.009
10.578	-0.189	-0.145	0.009	9.477	-0.037	0.007	-0.013
10.58	-0.193	-0.168	0.013	9.479	-0.035	0.008	0.002
10.582	-0.192	-0.173	0.026	9.48	-0.019	-0.007	0.032
10.584	-0.234	-0.162	0.025	9.482	-0.03	0.023	0.031
10.586	-0.258	-0.15	0.018	9.484	-0.017	0.026	0.079
10.588	-0.241	-0.124	0.024	9.486	-0.022	0.002	0.081
10.59	-0.237	-0.128	0.009	9.488	-0.026	-0.026	0.098
10.592	-0.213	-0.123	0.003	9.49	-0.019	-0.032	0.118
10.594	-0.224	-0.113	-0.004	9.492	-0.041	-0.048	0.102
10.596	-0.207	-0.092	0.015	9.494	-0.032	-0.057	0.089
10.598	-0.209	-0.075	-0.001	9.496	-0.029	-0.042	0.101
10.6	-0.201	-0.078	0.002	9.498	-0.033	-0.039	0.1
10.602	-0.189	-0.079	0.006	9.5	-0.023	-0.046	0.106
10.604	-0.169	-0.063	-0.013	9.502	0.009	-0.062	0.089
10.605	-0.162	-0.067	-0.019	9.504	0.026	-0.085	0.099
10.607	-0.152	-0.065	-0.021	9.506	0.031	-0.062	0.077
10.609	-0.151	-0.078	-0.003	9.508	0.038	-0.069	0.075
10.611	-0.151	-0.062	0.015	9.51	0.044	-0.06	0.079
10.613	-0.146	-0.095	0.032	9.512	0.055	-0.082	0.099
10.615	-0.148	-0.077	0.045	9.514	0.033	-0.074	0.081
10.617	-0.161	-0.094	0.066	9.516	0.022	-0.108	0.094
10.619	-0.178	-0.111	0.067	9.518	0.046	-0.133	0.091
10.621	-0.161	-0.133	0.067	9.52	0.052	-0.142	0.103
10.623	-0.155	-0.142	0.058	9.521	0.052	-0.148	0.099
10.625	-0.144	-0.137	0.05	9.523	0.066	-0.153	0.106
10.627	-0.161	-0.143	0.045	9.525	0.064	-0.168	0.087
10.629	-0.164	-0.124	0.031	9.527	0.052	-0.166	0.113
10.631	-0.171	-0.116	0.05	9.529	0.038	-0.165	0.095
10.633	-0.165	-0.125	0.067	9.531	0.03	-0.157	0.072
10.635	-0.187	-0.141	0.087	9.533	0.01	-0.156	0.094
10.637	-0.179	-0.136	0.101	9.535	0.006	-0.143	0.085
10.639	-0.164	-0.139	0.103	9.537	0.02	-0.163	0.086
10.641	-0.166	-0.118	0.129	9.539	-0.006	-0.152	0.078
10.643	-0.169	-0.106	0.106	9.541	-0.009	-0.18	0.055
10.645	-0.167	-0.102	0.119	9.543	0.002	-0.164	0.034
10.646	-0.147	-0.094	0.12	9.545	0.017	-0.122	0.06
10.648	-0.126	-0.074	0.125	9.547	0.037	-0.101	0.053
10.65	-0.142	-0.097	0.117	9.549	0.045	-0.091	0.03
10.652	-0.129	-0.096	0.09	9.551	0.026	-0.074	0.036
10.654	-0.122	-0.087	0.088	9.553	0.02	-0.068	0.044
10.656	-0.096	-0.09	0.072	9.555	0.01	-0.06	0.029
10.658	-0.078	-0.091	0.073	9.557	0.002	-0.085	0.019
10.66	-0.077	-0.106	0.063	9.559	-0.019	-0.093	0.006
10.662	-0.093	-0.091	0.065	9.561	-0.007	-0.093	-0.002
10.664	-0.098	-0.08	0.059	9.563	-0.002	-0.084	-0.001
10.666	-0.085	-0.075	0.057	9.564	0.028	-0.055	0.006
10.668	-0.071	-0.059	0.069	9.566	0.017	-0.064	-0.002
10.67	-0.078	-0.058	0.075	9.568	0.001	-0.081	0.017
10.672	-0.082	-0.032	0.051	9.57	0.006	-0.077	0.012
10.674	-0.067	-0.022	0.048	9.572	0.003	-0.087	0.003
10.676	-0.043	-0.029	0.055	9.574	0.001	-0.107	-0.004
10.678	-0.045	-0.006	0.068	9.576	0.012	-0.108	-0.002
10.68	-0.042	-0.024	0.064	9.578	0.028	-0.097	-0.011
10.682	-0.064	-0.03	0.071	9.58	-0.006	-0.119	-0.024
10.684	-0.062	-0.043	0.031	9.582	-0.004	-0.127	-0.036
10.686	-0.05	-0.049	0.011	9.584	-0.016	-0.101	-0.061
10.688	-0.085	-0.055	0.011	9.586	-0.013	-0.087	-0.079
10.689	-0.093	-0.06	0.027	9.588	-0.028	-0.112	-0.072
10.691	-0.103	-0.072	0.012	9.59	-0.035	-0.091	-0.093
10.693	-0.086	-0.067	0.028	9.592	-0.048	-0.084	-0.072
10.695	-0.077	-0.071	0.006	9.594	-0.045	-0.115	-0.063
10.697	-0.082	-0.062	0.004	9.596	-0.037	-0.114	-0.038
10.699	-0.082	-0.07	0.025	9.598	-0.041	-0.115	-0.054
10.701	-0.097	-0.07	0.048	9.6	-0.035	-0.088	-0.039
10.703	-0.104	-0.078	0.058	9.602	-0.028	-0.094	-0.045
10.705	-0.087	-0.045	0.056	9.604	-0.028	-0.092	-0.044
10.707	-0.087	-0.043	0.041	9.605	0.011	-0.104	-0.052
10.709	-0.082	-0.075	0.038	9.607	0.012	-0.094	-0.042
10.711	-0.054	-0.073	0.062	9.609	0.005	-0.093	-0.043
10.713	-0.07	-0.086	0.069	9.611	0.01	-0.105	-0.023
10.715	-0.099	-0.081	0.052	9.613	-0.021	-0.125	-0.008
10.717	-0.054	-0.056	0.05	9.615	-0.041	-0.104	0.011
10.719	-0.07	-0.053	0.077	9.617	-0.026	-0.125	-0.022
10.721	-0.062	-0.037	0.072	9.619	-0.04	-0.091	0.003
10.723	-0.053	-0.079	0.067	9.621	-0.06	-0.103	-0.016
10.725	-0.076	-0.07	0.042	9.623	-0.057	-0.112	0.005
10.727	-0.047	-0.055	0.045	9.625	-0.061	-0.112	0.017
10.729	-0.046	-0.03	0.017	9.627	-0.065	-0.106	-0.011
10.73	-0.06	-0.014	-0.004	9.629	-0.063	-0.094	-0.031
10.732	-0.08	-0.023	0.014	9.631	-0.069	-0.103	-0.03
10.734	-0.082	-0.016	0.006	9.633	-0.062	-0.113	-0.027
10.736	-0.071	-0.028	-0.021	9.635	-0.073	-0.14	-0.064
10.738	-0.085	-0.028	-0.011	9.637	-0.079	-0.138	-0.061
10.74	-0.101	-0.034	-0.006	9.639	-0.077	-0.13	-0.056
10.742	-0.096	-0.033	0.006	9.641	-0.061	-0.115	-0.041
10.744	-0.09	-0.029	0.01	9.643	-0.046	-0.12	-0.057
10.746	-0.092	-0.035	0.01	9.645	-0.024	-0.11	-0.052
10.748	-0.095	-0.057	0.008	9.646	-0.051	-0.117	-0.081
10.75	-0.076	-0.091	0.008	9.648	-0.022	-0.111	-0.073
10.752	-0.079	-0.117	-0.011	9.65	-0.042	-0.094	-0.062
10.754	-0.087	-0.113	-0.017	9.652	-0.019	-0.081	-0.061
10.756	-0.105	-0.122	-0.003	9.654	-0.033	-0.074	-0.056
10.758	-0.087	-0.132	-0.011	9.656	0.002	-0.073	-0.052
10.76	-0.117	-0.122	0	9.658	0.014	-0.066	-0.064
10.762	-0.088	-0.15	0.008	9.66	-0.009	-0.066	-0.052
10.764	-0.098	-0.154	0.006	9.662	0.005	-0.058	-0.055
10.766	-0.087	-0.117	-0.017	9.664	-0.008	-0.046	-0.044
10.768	-0.073	-0.111	-0.01	9.666	0.004	-0.037	-0.035
10.77	-0.074	-0.121	-0.024	9.668	-0.019	-0.027	-0.031
10.771	-0.097	-0.102	-0.037	9.67	-0.013	-0.028	-0.034
10.773	-0.108	-0.083	-0.028	9.672	-0.025	-0.026	-0.035
10.775	-0.112	-0.087	-0.011	9.674	-0.016	-0.008	-0.033
10.777	-0.104	-0.102	-0.005	9.676	-0.043	-0.005	-0.021
10.779	-0.111	-0.089	-0.007	9.678	-0.038	-0.004	-0.028
10.781	-0.119	-0.087	-0.009	9.68	-0.046	0.001	-0.04
10.783	-0.11	-0.098	-0.01	9.682	-0.062	0.018	-0.034
10.785	-0.103	-0.066	-0.007	9.684	-0.088	-0.002	-0.018
10.787	-0.096	-0.067	0.004	9.686	-0.102	0.01	-0.015
10.789	-0.086	-0.081	0	9.688	-0.097	0.004	-0.017
10.791	-0.087	-0.078	0.002	9.689	-0.084	-0.012	0
10.793	-0.091	-0.105	-0.024	9.691	-0.082	-0.006	0.03
10.795	-0.111	-0.11	-0.03	9.693	-0.103	0.019	0.038
10.797	-0.099	-0.102	-0.026	9.695	-0.075	0.002	0.045
10.799	-0.112	-0.07	-0.015	9.697	-0.081	-0.019	0.042
10.801	-0.122	-0.072	0.006	9.699	-0.116	-0.027	0.033
10.803	-0.122	-0.082	0.027	9.701	-0.106	-0.033	0.025
10.805	-0.121	-0.077	0.023	9.703	-0.071	-0.033	0.023
10.807	-0.12	-0.066	-0.014	9.705	-0.067	-0.047	0.028
10.809	-0.116	-0.058	-0.019	9.707	-0.081	-0.038	0.029
10.811	-0.112	-0.052	-0.015	9.709	-0.062	-0.05	0.035
10.813	-0.097	-0.037	-0.013	9.711	-0.064	-0.074	0.041
10.814	-0.1	-0.031	-0.017	9.713	-0.083	-0.037	0.031
10.816	-0.119	-0.007	-0.015	9.715	-0.066	-0.044	0.024
10.818	-0.118	-0.006	-0.054	9.717	-0.074	-0.04	-0.011
10.82	-0.122	-0.004	-0.044	9.719	-0.05	-0.04	-0.014
10.822	-0.128	-0.035	-0.035	9.721	-0.068	-0.022	0.004
10.824	-0.137	-0.025	-0.06	9.723	-0.073	-0.032	-0.02
10.826	-0.129	-0.014	-0.08	9.725	-0.087	-0.035	-0.028
10.828	-0.139	-0.016	-0.063	9.727	-0.09	-0.023	-0.026
10.83	-0.135	-0.04	-0.053	9.729	-0.096	-0.031	-0.031
10.832	-0.139	-0.062	-0.048	9.73	-0.094	-0.041	-0.028
10.834	-0.144	-0.081	-0.044	9.732	-0.104	-0.043	-0.039
10.836	-0.157	-0.068	-0.042	9.734	-0.088	-0.035	-0.035
10.838	-0.15	-0.074	-0.048	9.736	-0.094	-0.043	-0.055
10.84	-0.169	-0.059	-0.051	9.738	-0.087	-0.045	-0.033
10.842	-0.162	-0.069	-0.037	9.74	-0.096	-0.01	-0.005
10.844	-0.157	-0.102	-0.049	9.742	-0.099	-0.024	-0.003
10.846	-0.18	-0.109	-0.023	9.744	-0.088	-0.01	-0.008
10.848	-0.181	-0.109	-0.014	9.746	-0.088	-0.01	-0.01
10.85	-0.17	-0.106	-0.009	9.748	-0.088	-0.007	-0.03
10.852	-0.18	-0.089	0.016	9.75	-0.1	-0.015	-0.025
10.854	-0.192	-0.108	0.007	9.752	-0.119	-0.019	-0.02
10.855	-0.188	-0.122	0.003	9.754	-0.116	-0.03	-0.056
10.857	-0.189	-0.101	0.027	9.756	-0.14	-0.019	-0.065
10.859	-0.192	-0.092	0.013	9.758	-0.161	-0.006	-0.06
10.861	-0.202	-0.096	0.026	9.76	-0.148	-0.007	-0.065
10.863	-0.201	-0.091	0.023	9.762	-0.163	-0.007	-0.05
10.865	-0.187	-0.114	0.006	9.764	-0.175	-0.002	-0.04
10.867	-0.174	-0.1	-0.01	9.766	-0.176	-0.006	-0.033
10.869	-0.175	-0.076	0.02	9.768	-0.176	0.006	-0.035
10.871	-0.182	-0.097	0.014	9.77	-0.158	0.004	-0.013
10.873	-0.209	-0.087	0.039	9.771	-0.156	0.028	-0.018
10.875	-0.178	-0.092	0.026	9.773	-0.172	0.014	0.014
10.877	-0.177	-0.093	0.037	9.775	-0.207	0.017	0.02
10.879	-0.162	-0.108	0.051	9.777	-0.206	0.014	0.029
10.881	-0.126	-0.069	0.058	9.779	-0.217	0	0.028
10.883	-0.121	-0.09	0.042	9.781	-0.233	0.001	0.041
10.885	-0.121	-0.102	0.04	9.783	-0.224	0.022	0.03
10.887	-0.107	-0.093	0.027	9.785	-0.227	0.008	0.04
10.889	-0.129	-0.085	0.012	9.787	-0.204	0.025	0.056
10.891	-0.132	-0.065	0.022	9.789	-0.195	0.038	0.044
10.893	-0.135	-0.07	0.013	9.791	-0.184	0.061	0.018
10.895	-0.119	-0.036	0.022	9.793	-0.168	0.057	0.026
10.896	-0.105	-0.021	0.019	9.795	-0.155	0.07	0.006
10.898	-0.121	-0.045	-0.002	9.797	-0.152	0.057	-0.002
10.9	-0.106	-0.07	-0.017	9.799	-0.147	0.046	0.008
10.902	-0.104	-0.087	-0.004	9.801	-0.139	0.045	0.021
10.904	-0.078	-0.087	0.017	9.803	-0.15	0.028	0.033
10.906	-0.073	-0.062	0.019	9.805	-0.146	0.049	0.04
10.908	-0.078	-0.072	0.032	9.807	-0.171	0.047	0.026
10.91	-0.088	-0.069	0.037	9.809	-0.173	0.05	0.006
10.912	-0.095	-0.05	0.048	9.811	-0.171	0.069	0.01
10.914	-0.081	-0.067	0.039	9.813	-0.193	0.049	-0.029
10.916	-0.065	-0.051	0.04	9.814	-0.18	0.041	-0.031
10.918	-0.066	-0.064	0.067	9.816	-0.147	0.022	-0.023
10.92	-0.073	-0.065	0.06	9.818	-0.143	-0.002	-0.004
10.922	-0.068	-0.075	0.055	9.82	-0.149	0.024	-0.02
10.924	-0.073	-0.082	0.054	9.822	-0.134	0.028	-0.01
10.926	-0.046	-0.101	0.068	9.824	-0.135	0.017	-0.026
10.928	-0.05	-0.098	0.058	9.826	-0.125	0.008	-0.047
10.93	-0.041	-0.1	0.066	9.828	-0.116	-0.026	-0.035
10.932	-0.05	-0.087	0.062	9.83	-0.116	-0.034	-0.053
10.934	-0.05	-0.082	0.071	9.832	-0.093	-0.011	-0.071
10.936	-0.033	-0.087	0.088	9.834	-0.083	0.002	-0.091
10.938	-0.03	-0.084	0.099	9.836	-0.074	-0.002	-0.089
10.939	-0.057	-0.075	0.096	9.838	-0.096	-0.025	-0.098
10.941	-0.06	-0.063	0.1	9.84	-0.068	-0.028	-0.08
10.943	-0.054	-0.066	0.112	9.842	-0.081	-0.009	-0.086
10.945	-0.065	-0.068	0.115	9.844	-0.086	-0.004	-0.094
10.947	-0.05	-0.034	0.101	9.846	-0.08	0.016	-0.094
10.949	-0.029	-0.037	0.101	9.848	-0.085	-0.002	-0.106
10.951	0.013	-0.04	0.094	9.85	-0.103	-0.003	-0.115
10.953	0.012	-0.038	0.101	9.852	-0.112	-0.03	-0.125
10.955	0.022	-0.023	0.122	9.854	-0.11	-0.041	-0.127
10.957	0.048	-0.016	0.122	9.855	-0.141	-0.021	-0.11
10.959	0.059	-0.001	0.113	9.857	-0.117	-0.026	-0.115
10.961	0.087	-0.01	0.106	9.859	-0.126	-0.028	-0.126
10.963	0.075	0.021	0.125	9.861	-0.13	-0.033	-0.131
10.965	0.07	0.023	0.144	9.863	-0.138	-0.039	-0.106
10.967	0.098	0.038	0.147	9.865	-0.137	-0.048	-0.1
10.969	0.095	0.044	0.161	9.867	-0.108	-0.035	-0.1
10.971	0.115	0.026	0.147	9.869	-0.121	-0.053	-0.117
10.973	0.121	0.014	0.136	9.871	-0.085	-0.044	-0.126
10.975	0.114	0.023	0.144	9.873	-0.078	-0.061	-0.108
10.977	0.122	0.019	0.158	9.875	-0.092	-0.039	-0.087
10.979	0.137	0.002	0.159	9.877	-0.089	-0.046	-0.064
10.98	0.119	0.021	0.127	9.879	-0.074	-0.031	-0.085
10.982	0.095	0.021	0.141	9.881	-0.099	-0.049	-0.086
10.984	0.108	0.01	0.143	9.883	-0.08	-0.045	-0.073
10.986	0.086	0.034	0.153	9.885	-0.087	-0.063	-0.061
10.988	0.069	0.011	0.163	9.887	-0.086	-0.068	-0.052
10.99	0.04	0.033	0.159	9.889	-0.09	-0.079	-0.045
10.992	0.006	0.057	0.168	9.891	-0.079	-0.068	-0.055
10.994	-0.004	0.043	0.168	9.893	-0.089	-0.042	-0.054
10.996	-0.013	0.056	0.163	9.895	-0.099	-0.06	-0.035
10.998	-0.033	0.044	0.153	9.896	-0.1	-0.079	0.006
11	-0.019	0.051	0.146	9.898	-0.099	-0.083	-0.003
11.002	-0.059	0.062	0.162	9.9	-0.075	-0.079	0.003
11.004	-0.045	0.067	0.146	9.902	-0.068	-0.093	-0.022
11.006	-0.023	0.075	0.14	9.904	-0.051	-0.088	-0.019
11.008	-0.015	0.071	0.167	9.906	-0.046	-0.108	-0.021
11.01	-0.002	0.079	0.174	9.908	-0.065	-0.103	-0.004
11.012	-0.01	0.078	0.165	9.91	-0.054	-0.089	0.005
11.014	-0.009	0.069	0.142	9.912	-0.041	-0.108	0.008
11.016	-0.015	0.092	0.168	9.914	-0.041	-0.09	0.009
11.018	0.009	0.106	0.18	9.916	-0.047	-0.101	0.007
11.02	0.023	0.101	0.169	9.918	-0.034	-0.117	0.013
11.021	0.026	0.109	0.186	9.92	-0.022	-0.143	-0.008
11.023	0.05	0.1	0.172	9.922	-0.028	-0.144	-0.008
11.025	0.073	0.082	0.169	9.924	-0.042	-0.134	-0.017
11.027	0.06	0.087	0.159	9.926	-0.012	-0.171	0.001
11.029	0.048	0.109	0.159	9.928	-0.029	-0.199	-0.005
11.031	0.057	0.106	0.179	9.93	-0.041	-0.2	0.013
11.033	0.066	0.111	0.176	9.932	-0.029	-0.207	0.007
11.035	0.053	0.089	0.162	9.934	-0.035	-0.188	-0.013
11.037	0.039	0.09	0.141	9.936	-0.039	-0.162	-0.024
11.039	0.071	0.098	0.141	9.938	-0.025	-0.173	-0.02
11.041	0.059	0.092	0.144	9.939	-0.008	-0.183	-0.016
11.043	0.065	0.108	0.133	9.941	-0.003	-0.192	-0.012
11.045	0.069	0.095	0.1	9.943	-0.012	-0.181	-0.021
11.047	0.082	0.083	0.089	9.945	-0.043	-0.192	-0.03
11.049	0.095	0.061	0.078	9.947	-0.039	-0.215	-0.02
[truncated: 225,621+ more rows]

## Sheet: Data Set 1 - Simulation SM
Stride metric differences (IMU-true) for Data Set 1
SW is for stride width, SL is for stride length
Only shows straight walking strides
All metrics in meters
Right Stride #	Right SW Difference	Right SL Difference	Left Stride #	Left SW Difference	Left SL Difference
1	0.001	0.004	1	0.001	0.009
2	0	0.01	2	0.001	0.005
3	0	0.001	3	0.001	0.007
4	-0.001	-0.006	4	-0.004	0.001
5	-0.002	0.029	5	0.001	0.007
6	-0.001	0.009	6	-0.002	0.018
7	0.002	0	7	-0.001	0.011
8	-0.006	0.007	8	0	0.008
9	-0.005	-0.005	9	-0.007	-0.001
10	0.001	0.009	10	0	-0.004
11	-0.002	-0.005	11	-0.003	0.006
12	-0.004	0.009	12	0	-0.009
13	0.001	-0.006	13	0	0.002
14	-0.001	0.01	14	-0.003	0.006
15	-0.002	0.001	15	0	0.002
16	0.003	0.004	16	-0.001	0.011
17	0.002	0.011	17	0.005	0.007
18	-0.005	0.003	18	-0.005	0.014
19	-0.001	0.013	19	-0.002	0.004
20	-0.004	0.002	20	-0.003	0.009
21	0.009	0.004	21	0.007	0.001
22	-0.003	-0.007	22	-0.002	-0.004
23	-0.004	0.001	23	-0.003	-0.005
24	0	0.008	24	0.001	0.008
25	-0.005	0.012	25	-0.003	0.013
26	-0.001	0.007	26	-0.002	0.012
27	0.008	0.005	27	-0.001	-0.004
28	-0.001	0.01	28	0.01	0.014
29	0.005	0.009	29	0	0.005
30	-0.003	0.004	30	-0.003	0.005
31	0.006	0.004	31	0.006	0.011
32	0.005	0.007	32	0.006	0.001
33	-0.004	0.006	33	-0.003	0.007
34	0.002	-0.004	34	0.004	0
35	-0.003	0.01	35	-0.003	0.005
36	-0.002	0.009	36	-0.005	0.007
37	-0.004	0.002	37	-0.006	0.012
38	0.005	0.004	38	0.004	0
39	0	0.004	39	0.003	0.004
40	0.007	0.007	40	0.005	0.011
41	-0.001	0.008	41	-0.001	0.011
42	0	0.015	42	-0.004	0.008
43	0.004	0	43	0.002	0.009
44	0.003	0.003	44	0.01	-0.001
45	0.052	0.009	45	0.012	0.007
46	-0.003	0.007	46	0.042	0.014
47	0.008	0.002	47	-0.001	0
48	-0.005	0.008	48	-0.001	0.005
49	0.002	0.012	49	0.004	0.012
50	0.002	0.011	50	-0.003	0.013
51	0.004	0.008	51	-0.007	0.008
52	0.007	0.003	52	0.006	0.005
53	0.012	0.005	53	0.018	0.004
54	-0.013	0.012	54	-0.005	0.009
55	-0.007	0.01	55	0.003	0.009
56	-0.003	0.006	56	-0.014	0.013
57	0.004	-0.003	57	-0.001	0.002
58	-0.002	0.007	58	0.01	-0.001
59	0.009	0.001	59	-0.008	0.006
60	-0.005	0.002	60	0.004	0.004
61	0.028	0.013	61	0.019	0.002
62	0.002	0.004	62	0.009	0.014
63	0.009	0.004	63	0.004	0.001
64	0.013	0.018	64	0.003	0.009
65	0.014	0.002	65	0.02	0.012
66	-0.008	-0.002	66	0.004	0.001
67	0.006	0.013	67	-0.01	0.006
68	0.004	0.002	68	0.011	0.008
69	0.006	0.006	69	0.014	0.007
70	0.037	0.008	70	0.01	0.006
71	-0.002	0	71	0.027	0.002
72	-0.031	0.013	72	-0.009	0.006
73	0.014	-0.003	73	-0.024	0.007
74	-0.023	0.016	74	-0.009	0.009
75	0.005	0.01	75	0.003	0.011
76	-0.012	0.006	76	-0.007	0.01
77	0.001	0.004	77	-0.007	0
78	0.008	0.001	78	0.007	0.007
79	-0.008	0.006	79	0.001	0.004
80	0.004	0.002	80	-0.004	0.004
81	0.014	0.001	81	0.009	-0.006
82	-0.005	0.006	82	-0.005	0.012
83	0.009	0.004	83	0.012	0.002
84	0.008	0.017	84	-0.001	0.009
85	0.005	0.002	85	0.017	0.009
86	0.011	0.011	86	0.01	0.002
87	-0.011	0.006	87	0.003	0.01
88	-0.006	0.006	88	-0.011	0.011
89	-0.01	0.003	89	-0.014	-0.006
90	0.001	0.002	90	-0.005	0.009
91	0.001	0.001	91	0.004	-0.003
92	0.013	0.007	92	0.009	0.006
93	0.001	0.007	93	0.007	0.008
94	0.017	0.001	94	0.009	0.007
95	-0.048	0.015	95	-0.021	0.01
96	0.014	0.003	96	-0.024	0.005
97	0.002	0	97	0.015	0.002
98	0.004	0.014	98	0.014	0.013
99	0.01	-0.003	99	-0.002	0.01
100	0.007	-0.002	100	0.006	-0.01
101	-0.016	0.003	101	0.003	-0.003
102	0.025	0.007	102	-0.01	0.013
103	0.017	0.005	103	0.036	0.006
104	-0.014	0.011	104	0.012	0.003
105	-0.004	0.004	105	-0.027	0.005
106	0.004	0.005	106	0.004	0.008
107	0.005	0.005	107	-0.011	0.004
108	-0.008	0.013	108	0.018	0.008
109	0.01	0.005	109	-0.008	0.011
110	-0.015	0.006	110	0	0.001
111	-0.008	0.01	111	-0.011	0.012
112	0.017	0.012	112	0.003	0.014
113	0.023	0.003	113	0.024	-0.004
114	0.01	-0.006	114	0.016	0.004
115	-0.016	0.01	115	-0.016	0
116	0.027	0.001	116	0.014	0.012
117	0.025	0.003	117	0.05	0.001
118	-0.013	0.02	118	-0.021	0.011
119	-0.006	-0.002	119	0.002	0.009
120	-0.009	0.009	120	-0.018	-0.001
121	0	-0.008	121	-0.011	0.004
122	0.014	0.014	122	0.01	0.003
123	0.003	0.017	123	0.012	0.023
124	-0.003	0.009	124	0.004	0.004
125	-0.026	0.005	125	-0.004	0.02
126	-0.017	0.007	126	-0.025	-0.009
127	-0.004	0.004	127	-0.009	0.006
128	-0.011	0.013	128	-0.015	0.009
129	0.005	0	129	-0.005	0.009
130	-0.024	0.006	130	0.004	0.003
131	0.006	-0.004	131	-0.006	0.007
132	0.016	0.007	132	-0.006	0
133	-0.002	0.002	133	0.011	0.003
134	0	0.005	134	-0.001	0.002
135	-0.037	0.001	135	-0.024	0.003
136	-0.001	0.003	136	-0.007	0.009
137	0.007	0.005	137	0.001	-0.003
138	-0.011	-0.001	138	-0.008	0.014
139	0.009	0.01	139	0.003	-0.006
140	0.025	0.006	140	0.012	0.005
141	-0.02	0.004	141	0.021	-0.001
142	0	0.009	142	-0.028	0.018
143	-0.01	-0.009	143	-0.008	-0.011
144	0.01	0.006	144	0.016	-0.003
145	0.005	0.002	145	-0.002	0.006
146	0.008	0.001	146	0.011	-0.001
147	0.009	-0.001	147	0.001	-0.003
148	-0.016	0	148	0.003	0.007
149	0.003	0.019	149	-0.001	0.004
150	-0.021	0.001	150	-0.019	0.013
151	-0.017	0.008	151	-0.019	0.005
152	0.004	0.003	152	-0.009	0.009
153	-0.001	0.004	153	0.021	0.002
154	0.02	0.003	154	-0.009	0.004
155	-0.006	0.013	155	-0.012	0.011
156	0.002	-0.003	156	0.013	0.011
157	0.008	0.013	157	0.016	0.003
158	0.015	0.006	158	-0.004	0.001
159	-0.014	0.007	159	0.005	0.012
160	-0.007	0.008	160	-0.007	0.004
161	-0.004	0.004	161	0.004	-0.002
162	0.03	0.02	162	0.038	0.02
163	-0.066	0.007	163	-0.025	0.002
164	-0.022	0.005	164	-0.072	0.01
165	-0.007	0.005	165	-0.008	0.005
166	-0.005	0.011	166	-0.005	0.008
167	-0.002	-0.003	167	-0.009	-0.002
168	-0.022	0.009	168	-0.007	0.014
169	0.012	0.011	169	-0.009	-0.003
170	0.016	0.011	170	0.026	0.01
171	0	0.009	171	-0.002	0.017
172	0.002	0.006	172	0.004	0.01
173	-0.001	0.001	173	0.008	0.005
174	-0.004	0.007	174	0.012	-0.006
175	-0.012	0.003	175	-0.017	0.005
176	-0.011	0.01	176	-0.015	0.005
177	-0.015	0.016	177	0.002	0.011
178	-0.053	0.009	178	-0.036	0
179	0.006	0.001	179	-0.038	0.012
180	0.013	0	180	0.004	-0.001
181	-0.008	0.005	181	0.013	0.004
182	-0.017	0.005	182	-0.029	0.007
183	0.019	0.005	183	0.008	0.005
184	-0.006	0.008	184	0.008	0.011
185	-0.026	-0.003	185	-0.006	-0.003
186	-0.003	0.008	186	-0.016	0.001
187	0.005	0.004	187	-0.008	0.008
188	0.007	0.013	188	0.018	0.008
189	-0.025	0.001	189	-0.009	-0.001
190	-0.002	0.006	190	-0.034	0.01
191	-0.026	0.018	191	0.015	0.009
192	-0.011	0.01	192	-0.031	0.012
193	-0.066	0	193	-0.059	0.004
194	0.012	0.003	194	-0.007	0.012
195	-0.038	0.017	195	-0.031	0.007
196	-0.009	0.01	196	-0.019	0.012
197	0.012	-0.004	197	0.007	0.006
198	0.004	0.005	198	-0.001	-0.003
			199	-0.001	0.014

## Sheet: Data Set 2 - Walker JA
Joint angle differences (IMU-MOCAP) for Data Set 2
Only estimates during straight walking analyzed (see paper for definition)
All angles in degrees, time in seconds
Time (Right)	Right Hip Differnce			Time (Left)	Left Hip Difference
	Flexion	Internal Rot.	Abduction		Flexion	Internal Rot.	Abduction
3.99	0.444	-0.471	0.126	7.51	-3.043	-0.676	-0.448
4	0.442	-0.458	0.127	7.52	-3.246	-0.739	-0.476
4.01	0.436	-0.432	0.127	7.53	-3.347	-0.761	-0.49
4.02	0.435	-0.42	0.13	7.54	-3.426	-0.78	-0.488
4.03	0.433	-0.435	0.131	7.55	-3.509	-0.796	-0.491
4.04	0.43	-0.452	0.133	7.56	-3.586	-0.797	-0.527
4.05	0.429	-0.452	0.134	7.57	-3.646	-0.751	-0.543
4.06	0.429	-0.437	0.132	7.58	-3.715	-0.716	-0.54
4.07	0.429	-0.425	0.131	7.59	-3.775	-0.653	-0.5
4.08	0.428	-0.423	0.134	7.6	-3.816	-0.628	-0.471
4.09	0.426	-0.42	0.138	7.61	-3.859	-0.621	-0.443
4.1	0.424	-0.419	0.139	7.62	-3.898	-0.616	-0.445
4.11	0.421	-0.428	0.139	7.63	-3.922	-0.597	-0.474
4.12	0.417	-0.441	0.14	7.64	-3.945	-0.594	-0.519
4.13	0.416	-0.446	0.14	7.65	-3.966	-0.62	-0.575
4.14	0.417	-0.446	0.139	7.66	-3.968	-0.651	-0.624
4.15	0.418	-0.446	0.139	7.67	-3.967	-0.658	-0.668
4.16	0.416	-0.447	0.14	7.68	-3.971	-0.615	-0.678
4.17	0.412	-0.447	0.14	7.69	-3.97	-0.538	-0.675
4.18	0.408	-0.445	0.14	7.7	-3.966	-0.478	-0.684
4.19	0.406	-0.442	0.142	7.71	-3.955	-0.443	-0.686
4.2	0.405	-0.431	0.142	7.72	-3.93	-0.416	-0.668
4.21	0.403	-0.417	0.143	7.73	-3.893	-0.407	-0.668
4.22	0.402	-0.413	0.144	7.74	-3.855	-0.391	-0.673
4.23	0.401	-0.424	0.144	7.75	-3.826	-0.388	-0.672
4.24	0.398	-0.435	0.145	7.76	-3.81	-0.443	-0.666
4.25	0.394	-0.44	0.145	7.77	-3.796	-0.435	-0.654
4.26	0.392	-0.446	0.145	7.78	-3.775	-0.363	-0.638
4.27	0.389	-0.467	0.143	7.79	-3.746	-0.276	-0.633
4.28	0.388	-0.489	0.141	7.8	-3.717	-0.221	-0.644
4.29	0.388	-0.481	0.142	7.81	-3.692	-0.195	-0.664
4.3	0.387	-0.445	0.145	7.82	-3.675	-0.175	-0.661
4.31	0.383	-0.43	0.143	7.83	-3.658	-0.137	-0.631
4.32	0.379	-0.449	0.138	7.84	-3.671	-0.048	-0.459
4.33	0.374	-0.468	0.137	7.85	-3.685	-0.005	-0.22
4.34	0.376	-0.47	0.142	7.86	-3.678	0.032	-0.004
4.35	0.376	-0.473	0.143	7.87	-3.687	0.052	0.164
4.36	0.374	-0.48	0.136	7.88	-3.67	0.05	0.292
4.37	0.373	-0.483	0.132	7.89	-3.608	-0.181	0.365
4.38	0.379	-0.485	0.14	7.9	-3.489	-0.373	0.295
4.39	0.385	-0.498	0.147	7.91	-3.338	-0.498	0.223
4.4	0.381	-0.512	0.142	7.92	-3.192	-0.517	0.163
4.41	0.37	-0.513	0.13	7.93	-3.039	-0.427	0.109
4.42	0.366	-0.497	0.124	7.94	-2.89	-0.304	0.043
4.43	0.373	-0.472	0.136	7.95	-2.778	-0.21	-0.018
4.44	0.384	-0.456	0.154	7.96	-2.671	-0.162	-0.071
4.45	0.389	-0.454	0.161	7.97	-2.571	-0.127	-0.117
4.46	0.387	-0.466	0.159	7.98	-2.547	-0.086	-0.166
4.47	0.382	-0.475	0.155	7.99	-2.604	-0.037	-0.227
4.48	0.378	-0.476	0.149	8	-2.67	0.017	-0.28
4.49	0.374	-0.477	0.143	8.01	-2.776	-0.063	-0.345
4.5	0.372	-0.473	0.142	8.02	-2.811	-0.157	-0.394
4.51	0.372	-0.452	0.145	8.03	-2.771	-0.267	-0.431
4.52	0.376	-0.43	0.148	8.04	-2.661	-0.327	-0.46
4.53	0.38	-0.426	0.149	8.05	-2.553	-0.334	-0.491
4.54	0.382	-0.442	0.15	8.06	-2.451	-0.303	-0.51
4.55	0.382	-0.46	0.147	8.07	-2.353	-0.278	-0.516
4.56	0.381	-0.471	0.145	8.08	-2.246	-0.315	-0.53
4.57	0.379	-0.468	0.143	8.09	-2.16	-0.427	-0.551
4.58	0.378	-0.455	0.145	8.1	-2.098	-0.566	-0.57
4.59	0.377	-0.439	0.148	8.11	-2.041	-0.639	-0.57
4.6	0.375	-0.433	0.149	8.12	-1.958	-0.683	-0.584
4.61	0.373	-0.436	0.145	8.13	-1.9	-0.671	-0.612
4.62	0.373	-0.439	0.144	8.14	-1.813	-0.695	-0.636
4.63	0.374	-0.441	0.143	8.15	-1.726	-0.733	-0.633
4.64	0.374	-0.446	0.144	8.16	-1.644	-0.797	-0.636
4.65	0.371	-0.455	0.144	8.17	-1.584	-0.874	-0.645
4.66	0.369	-0.475	0.141	8.18	-1.541	-0.932	-0.65
4.67	0.369	-0.483	0.14	8.19	-1.48	-0.957	-0.706
4.68	0.37	-0.473	0.143	8.2	-1.441	-0.961	-0.719
4.69	0.37	-0.46	0.145	8.21	-1.413	-0.95	-0.716
4.7	0.37	-0.461	0.144	8.22	-1.374	-0.946	-0.717
4.71	0.371	-0.479	0.141	8.23	-1.313	-0.974	-0.69
4.72	0.372	-0.507	0.137	8.24	-1.188	-0.987	-0.684
4.73	0.373	-0.525	0.134	8.25	-1.131	-1.014	-0.592
4.74	0.375	-0.518	0.134	8.26	-1.068	-0.93	-0.234
4.75	0.377	-0.501	0.135	8.27	-0.961	-0.911	-0.054
4.76	0.38	-0.493	0.134	8.28	-0.932	-0.892	-0.237
4.77	0.38	-0.495	0.129	8.29	-1.191	-0.97	-0.312
4.78	0.38	-0.496	0.126	8.3	-1.15	-0.906	-0.568
4.79	0.379	-0.494	0.128	8.31	-1.164	-0.963	-0.502
4.8	0.379	-0.488	0.131	8.32	-0.971	-0.936	-0.518
4.81	0.378	-0.478	0.135	8.33	-1.045	-0.846	-0.624
4.82	0.377	-0.462	0.136	8.34	-0.866	-1.083	-0.737
4.83	0.378	-0.443	0.134	8.35	-0.743	-0.865	-0.966
4.84	0.378	-0.425	0.133	8.36	-0.847	-1.113	-1.052
4.85	0.378	-0.413	0.133	8.37	-0.736	-0.896	-1.045
4.86	0.379	-0.418	0.133	8.38	-0.801	-0.774	-1.071
4.87	0.38	-0.438	0.132	8.39	-0.727	-0.727	-1.027
4.88	0.383	-0.454	0.132	8.4	-0.762	-0.709	-1.001
4.89	0.387	-0.445	0.133	8.41	-0.772	-0.765	-0.973
4.9	0.391	-0.426	0.134	8.42	-0.768	-0.794	-0.969
4.91	0.394	-0.425	0.133	8.43	-0.804	-0.801	-0.937
4.92	0.394	-0.456	0.135	8.44	-0.757	-0.8	-0.886
4.93	0.39	-0.489	0.137	8.45	-0.781	-0.797	-0.838
4.94	0.39	-0.499	0.136	8.46	-0.749	-0.818	-0.819
4.95	0.383	-0.49	0.133	8.47	-0.762	-0.841	-0.815
4.96	0.374	-0.48	0.132	8.48	-0.774	-0.896	-0.797
4.97	0.378	-0.478	0.134	8.49	-0.765	-0.941	-0.765
4.98	0.386	-0.482	0.133	8.5	-0.791	-0.985	-0.719
4.99	0.389	-0.483	0.129	8.51	-0.809	-0.948	-0.67
5	0.39	-0.475	0.124	8.52	-0.756	-0.858	-0.607
5.01	0.386	-0.459	0.124	8.53	-0.67	-0.783	-0.574
5.02	0.384	-0.435	0.129	8.54	-0.598	-0.78	-0.577
5.03	0.385	-0.407	0.137	8.55	-0.578	-0.808	-0.596
5.04	0.384	-0.39	0.143	8.56	-0.548	-0.818	-0.62
5.05	0.389	-0.395	0.145	8.57	-0.537	-0.801	-0.629
5.06	0.391	-0.414	0.149	8.58	-0.521	-0.781	-0.625
5.07	0.392	-0.423	0.158	8.59	-0.512	-0.756	-0.617
5.08	0.399	-0.421	0.169	8.6	-0.514	-0.74	-0.61
5.09	0.409	-0.424	0.18	8.61	-0.524	-0.758	-0.599
5.1	0.416	-0.429	0.189	8.62	-0.556	-0.765	-0.6
5.11	0.419	-0.414	0.192	8.63	-0.571	-0.723	-0.586
5.12	0.424	-0.4	0.195	8.64	-0.545	-0.627	-0.573
5.13	0.429	-0.395	0.195	8.65	-0.487	-0.539	-0.547
5.14	0.428	-0.387	0.188	8.66	-0.426	-0.524	-0.544
5.15	0.424	-0.385	0.171	8.67	-0.38	-0.544	-0.541
5.16	0.424	-0.399	0.156	8.68	-0.361	-0.554	-0.528
5.17	0.424	-0.422	0.149	8.69	-0.35	-0.535	-0.509
5.18	0.425	-0.445	0.15	8.7	-0.344	-0.543	-0.481
5.19	0.424	-0.463	0.157	8.71	-0.342	-0.551	-0.463
5.2	0.417	-0.465	0.161	8.72	-0.305	-0.575	-0.459
5.21	0.414	-0.436	0.162	8.73	-0.254	-0.557	-0.474
5.22	0.418	-0.396	0.15	8.74	-0.216	-0.583	-0.481
5.23	0.422	-0.387	0.132	8.75	-0.205	-0.655	-0.463
5.24	0.429	-0.422	0.109	8.76	-0.231	-0.672	-0.454
5.25	0.437	-0.462	0.093	8.77	-0.234	-0.655	-0.45
5.26	0.436	-0.478	0.081	8.78	-0.243	-0.658	-0.447
5.27	0.431	-0.48	0.072	8.79	-0.269	-0.687	-0.456
5.28	0.446	-0.488	0.08	8.8	-0.279	-0.7	-0.47
5.29	0.48	-0.492	0.112	8.81	-0.282	-0.736	-0.475
5.3	0.503	-0.469	0.145	8.82	-0.25	-0.767	-0.474
5.31	0.493	-0.443	0.152	8.83	-0.224	-0.804	-0.472
5.32	0.462	-0.438	0.138	8.84	-0.215	-0.862	-0.464
5.33	0.44	-0.439	0.119	8.85	-0.234	-0.902	-0.465
5.34	0.427	-0.455	0.116	8.86	-0.273	-0.888	-0.495
5.35	0.424	-0.49	0.116	8.87	-0.308	-0.804	-0.546
5.36	0.404	-0.536	0.116	8.88	-0.311	-0.694	-0.585
5.37	0.382	-0.545	0.118	8.89	-0.282	-0.672	-0.562
5.38	0.361	-0.534	0.131	8.9	-0.247	-0.677	-0.526
5.39	0.349	-0.515	0.137	8.91	-0.235	-0.714	-0.482
5.4	0.329	-0.502	0.144	8.92	-0.246	-0.764	-0.454
5.41	0.295	-0.501	0.149	8.93	-0.254	-0.8	-0.445
5.42	0.268	-0.473	0.147	8.94	-0.241	-0.777	-0.473
5.43	0.236	-0.46	0.161	8.95	-0.219	-0.739	-0.501
5.44	0.222	-0.449	0.176	8.96	-0.215	-0.727	-0.517
5.45	0.2	-0.426	0.185	8.97	-0.224	-0.744	-0.517
5.46	0.184	-0.403	0.194	8.98	-0.222	-0.756	-0.519
5.47	0.179	-0.381	0.211	8.99	-0.192	-0.747	-0.519
5.48	0.205	-0.342	0.241	9	-0.133	-0.714	-0.527
5.49	0.223	-0.301	0.262	9.01	-0.08	-0.695	-0.526
5.5	0.161	-0.27	0.272	9.02	-0.046	-0.71	-0.513
5.51	0.14	-0.253	0.222	9.03	-0.032	-0.742	-0.489
5.52	-0.07	-0.261	0.253	9.04	-0.019	-0.757	-0.475
5.53	-0.101	-0.236	0.232	9.05	0.001	-0.75	-0.464
5.54	-0.174	-0.25	0.243	9.06	0.022	-0.724	-0.456
5.55	-0.167	-0.26	0.248	9.07	0.041	-0.701	-0.442
5.56	-0.203	-0.296	0.239	9.08	0.05	-0.693	-0.415
5.57	-0.247	-0.291	0.246	9.09	0.051	-0.7	-0.386
5.58	-0.253	-0.201	0.269	9.1	0.067	-0.7	-0.381
5.59	-0.305	-0.091	0.306	9.11	0.073	-0.704	-0.389
5.6	-0.29	-0.025	0.334	9.12	0.069	-0.715	-0.397
5.61	-0.34	-0.023	0.363	9.13	0.079	-0.728	-0.403
5.62	-0.329	-0.01	0.378	9.14	0.119	-0.755	-0.414
5.63	-0.365	0.002	0.389	9.15	0.172	-0.777	-0.425
5.64	-0.361	0.015	0.398	9.16	0.215	-0.756	-0.433
5.65	-0.395	0.019	0.404	9.17	0.257	-0.704	-0.434
5.66	-0.411	0.03	0.405	9.18	0.295	-0.67	-0.416
5.67	-0.424	0.056	0.407	9.19	0.313	-0.63	-0.387
5.68	-0.445	0.085	0.411	9.2	0.294	-0.59	-0.364
5.69	-0.445	0.114	0.413	9.21	0.228	-0.591	-0.35
5.7	-0.473	0.146	0.407	9.22	0.137	-0.646	-0.35
5.71	-0.477	0.195	0.407	9.23	0.046	-0.688	-0.367
5.72	-0.499	0.262	0.406	9.24	-0.018	-0.66	-0.358
5.73	-0.487	0.31	0.408	9.25	-0.11	-0.586	-0.291
5.74	-0.49	0.306	0.404	9.26	-0.398	-1.512	-0.439
5.75	-0.484	0.27	0.394	9.27	-0.198	-0.258	-0.374
5.76	-0.469	0.264	0.387	9.28	-0.752	-0.53	-0.322
5.77	-0.44	0.288	0.383	9.29	-0.541	-0.414	-0.378
5.78	-0.402	0.318	0.388	9.3	-0.729	-0.589	-0.487
5.79	-0.356	0.373	0.398	9.31	-0.714	-0.528	-0.328
5.8	-0.295	0.452	0.422	9.32	-0.751	-0.325	-0.381
5.81	-0.236	0.515	0.418	9.33	-0.966	-0.327	-0.362
5.82	-0.169	0.536	0.413	9.34	-1.083	-0.364	-0.326
5.83	-0.117	0.519	0.406	9.35	-1.17	-0.379	-0.308
5.84	-0.129	0.48	0.376	9.36	-1.31	-0.334	-0.317
5.85	-0.199	0.41	0.346	9.37	-1.384	-0.273	-0.296
5.86	-0.255	0.355	0.325	9.38	-1.437	-0.247	-0.28
5.87	-0.251	0.315	0.341	9.39	-1.529	-0.259	-0.251
5.88	-0.212	0.304	0.358	9.4	-1.564	-0.309	-0.221
5.89	-0.173	0.297	0.372	9.41	-1.557	-0.333	-0.211
5.9	-0.13	0.275	0.37	9.42	-1.59	-0.324	-0.209
5.91	-0.075	0.233	0.365	9.43	-1.648	-0.365	-0.218
5.92	-0.014	0.199	0.382	9.44	-1.728	-0.408	-0.23
5.93	0.03	0.237	0.383	9.45	-1.816	-0.437	-0.232
5.94	0.039	0.316	0.351	9.46	-1.846	-0.491	-0.224
5.95	0.057	0.356	0.311	9.47	-1.81	-0.52	-0.231
5.96	0.111	0.333	0.305	9.48	-1.76	-0.505	-0.212
5.97	0.206	0.309	0.313	9.49	-1.736	-0.501	-0.191
5.98	0.294	0.334	0.312	9.5	-1.727	-0.523	-0.167
5.99	0.358	0.389	0.301	9.51	-1.731	-0.555	-0.151
6	0.389	0.393	0.292	9.52	-1.718	-0.542	-0.144
6.01	0.406	0.351	0.283	9.53	-1.691	-0.445	-0.15
6.02	0.418	0.288	0.28	9.54	-1.689	-0.419	-0.177
6.03	0.437	0.178	0.288	9.55	-1.695	-0.445	-0.225
6.04	0.472	0.06	0.297	9.56	-1.719	-0.471	-0.221
6.05	0.507	0.014	0.301	9.57	-1.617	-0.57	-0.131
6.06	0.531	0.039	0.295	9.58	-1.57	-0.552	-0.172
6.07	0.529	0.093	0.282	9.59	-1.546	-0.521	-0.136
6.08	0.527	0.128	0.275	9.6	-1.469	-0.505	-0.179
6.09	0.516	0.111	0.259	9.61	-1.445	-0.505	-0.171
6.1	0.514	0.037	0.271	9.62	-1.425	-0.545	-0.209
6.11	0.52	-0.009	0.287	9.63	-1.381	-0.558	-0.215
6.12	0.519	-0.024	0.302	9.64	-1.324	-0.555	-0.246
6.13	0.503	-0.012	0.294	9.65	-1.297	-0.538	-0.255
6.14	0.49	0.001	0.307	9.66	-1.237	-0.54	-0.265
6.15	0.485	-0.008	0.325	9.67	-1.191	-0.533	-0.262
6.16	0.466	-0.036	0.328	9.68	-1.165	-0.487	-0.259
6.17	0.443	-0.063	0.312	9.69	-1.115	-0.462	-0.255
6.18	0.398	-0.091	0.293	9.7	-1.073	-0.435	-0.239
6.19	0.346	-0.136	0.254	9.71	-1.052	-0.481	-0.207
6.2	0.284	-0.146	0.23	9.72	-1.005	-0.489	-0.188
6.21	0.251	-0.116	0.209	9.73	-0.963	-0.404	-0.159
6.22	0.265	-0.085	0.217	9.74	-0.926	-0.344	-0.143
6.23	0.256	-0.081	0.222	9.75	-0.873	-0.337	-0.159
6.24	0.204	-0.078	0.207	9.76	-0.836	-0.339	-0.186
6.25	0.042	-0.063	0.19	9.77	-0.824	-0.318	-0.194
6.26	0.2	-0.004	0.2	9.78	-0.811	-0.302	-0.194
6.27	-0.384	0.194	-0.102	9.79	-0.798	-0.292	-0.168
6.28	-0.295	0.342	0.003	9.8	-0.797	-0.297	-0.13
6.29	-0.253	-0.109	0.003	9.81	-0.784	-0.303	-0.078
6.3	-0.388	0.133	0.158	9.82	-0.766	-0.29	-0.03
6.31	-0.322	-0.054	0.072	9.83	-0.747	-0.28	-0.001
6.32	-0.556	0.024	0.174	9.84	-0.722	-0.288	0.013
6.33	-0.532	0.007	0.135	9.85	-0.69	-0.299	0.018
6.34	-0.709	0.001	0.152	9.86	-0.666	-0.302	0.018
6.35	-0.855	-0.084	0.108	9.87	-0.652	-0.291	0.068
6.36	-0.908	-0.094	0.149	9.88	-0.637	-0.283	0.241
6.37	-1.028	-0.103	0.138	9.89	-0.623	-0.296	0.407
6.38	-1.145	-0.084	0.161	9.9	-0.642	-0.269	0.553
6.39	-1.224	-0.017	0.175	9.91	-0.642	-0.263	0.664
6.4	-1.336	-0.13	0.185	9.92	-0.589	-0.242	0.615
6.41	-1.424	-0.287	0.239	9.93	-0.449	-0.353	0.517
6.42	-1.464	-0.388	0.27	9.94	-0.309	-0.429	0.407
6.43	-1.588	-0.404	0.293	9.95	-0.208	-0.421	0.317
6.44	-1.745	-0.385	0.277	9.96	-0.149	-0.384	0.25
6.45	-1.851	-0.389	0.261	9.97	-0.078	-0.331	0.188
6.46	-1.981	-0.417	0.264	9.98	-0.008	-0.316	0.124
6.47	-2.085	-0.418	0.284	9.99	0.057	-0.309	0.061
6.48	-2.143	-0.393	0.31	10	0.123	-0.291	-0.002
6.49	-2.243	-0.422	0.308	10.01	0.164	-0.242	-0.063
6.5	-2.377	-0.471	0.269	10.02	0.139	-0.164	-0.123
6.51	-2.476	-0.477	0.244	10.03	0.061	-0.069	-0.188
6.52	-2.535	-0.47	0.271	10.04	-0.011	0.008	-0.256
6.53	-2.568	-0.452	0.327	10.05	-0.077	0.063	-0.323
6.54	-2.574	-0.437	0.378	10.06	-0.149	0.078	-0.367
6.55	-2.616	-0.445	0.404	10.07	-0.236	0.061	-0.407
6.56	-2.693	-0.458	0.398	10.08	-0.278	0.017	-0.432
6.57	-2.742	-0.462	0.373	10.09	-0.296	-0.113	-0.479
6.58	-2.796	-0.486	0.396	10.1	-0.325	-0.16	-0.526
6.59	-2.822	-0.525	0.449	10.11	-0.343	-0.186	-0.546
6.6	-2.836	-0.549	0.503	10.12	-0.36	-0.242	-0.572
6.61	-2.87	-0.581	0.534	10.13	-0.341	-0.251	-0.582
6.62	-2.913	-0.607	0.54	10.14	-0.34	-0.379	-0.578
6.63	-2.936	-0.59	0.55	10.15	-0.314	-0.461	-0.665
6.64	-2.934	-0.539	0.58	10.16	-0.195	-0.499	-0.772
6.65	-2.934	-0.515	0.616	10.17	-0.193	-0.708	-0.644
6.66	-2.962	-0.489	0.641	10.18	-0.254	-0.696	-0.486
6.67	-2.976	-0.502	0.67	10.19	-0.238	-0.776	-0.33
6.68	-2.977	-0.543	0.691	10.2	-0.396	-0.859	-0.161
6.69	-2.95	-0.611	0.707	10.21	-0.419	-0.939	0.029
6.7	-2.933	-0.594	0.75	10.22	-0.47	-0.985	0.028
6.71	-2.915	-0.537	0.8	10.23	-0.676	-0.926	-0.042
6.72	-2.891	-0.498	0.832	10.24	-0.623	-0.931	-0.14
6.73	-2.865	-0.496	0.869	10.25	-0.821	-0.85	-0.273
6.74	-2.861	-0.514	0.888	10.26	-1.006	-0.949	-0.274
6.75	-2.855	-0.467	0.9	10.27	-0.963	-0.918	-0.584
6.76	-2.824	-0.463	0.933	10.28	-0.986	-0.883	-1.056
6.77	-2.809	-0.468	0.938	10.29	-0.986	-0.649	-1.446
6.78	-2.778	-0.491	0.959	10.3	-1.14	-0.585	-1.485
6.79	-2.729	-0.509	0.989	10.31	-1.269	-0.596	-1.446
6.8	-2.7	-0.506	1.017	10.32	-1.413	-0.611	-1.373
6.81	-2.669	-0.506	1.043	10.33	-1.529	-0.619	-1.304
6.82	-2.629	-0.527	1.061	10.34	-1.659	-0.608	-1.28
6.83	-2.595	-0.557	1.073	10.35	-1.768	-0.591	-1.274
6.84	-2.55	-0.546	1.103	10.36	-1.852	-0.603	-1.235
6.85	-2.493	-0.48	1.139	10.37	-1.962	-0.624	-1.212
6.86	-2.451	-0.382	1.175	10.38	-2.016	-0.626	-1.13
6.87	-2.405	-0.281	1.21	10.39	-2.106	-0.621	-1.076
6.88	-2.339	-0.225	1.234	10.4	-2.154	-0.62	-1.059
6.89	-2.267	-0.241	1.25	10.41	-2.193	-0.676	-1.039
6.9	-2.171	-0.263	1.262	10.42	-2.225	-0.686	-1.032
6.91	-2.058	-0.273	1.266	10.43	-2.225	-0.675	-1.026
6.92	-1.956	-0.275	1.26	10.44	-2.227	-0.66	-1.006
6.93	-1.851	-0.295	1.25	10.45	-2.213	-0.662	-0.993
6.94	-1.746	-0.325	1.232	10.46	-2.225	-0.666	-0.975
6.95	-1.643	-0.333	1.214	10.47	-2.319	-0.652	-0.908
6.96	-1.519	-0.326	1.2	10.48	-2.302	-0.646	-0.913
6.97	-1.416	-0.356	1.179	10.49	-2.28	-0.625	-0.933
6.98	-1.318	-0.401	1.146	10.5	-2.259	-0.605	-0.944
6.99	-1.224	-0.416	1.119	10.51	-2.252	-0.59	-0.956
7	-1.141	-0.453	1.105	10.52	-2.231	-0.606	-0.954
7.01	-1.082	-0.539	1.097	10.53	-2.202	-0.655	-0.943
7.02	-1.006	-0.597	1.088	10.54	-2.149	-0.685	-0.974
7.03	-0.937	-0.633	1.071	10.55	-2.085	-0.746	-0.995
7.04	-0.869	-0.674	1.054	10.56	-2.013	-0.762	-1.026
7.05	-0.777	-0.67	1.046	10.57	-1.932	-0.763	-1.02
7.06	-0.706	-0.653	1.041	10.58	-1.867	-0.77	-1.005
7.07	-0.643	-0.634	1.033	10.59	-1.803	-0.795	-0.989
7.08	-0.607	-0.599	1.036	10.6	-1.722	-0.794	-0.986
7.09	-0.568	-0.564	1.047	10.61	-1.622	-0.752	-1.005
7.1	-0.494	-0.529	1.066	10.62	-1.523	-0.775	-1.007
7.11	-0.406	-0.361	1.088	10.63	-1.457	-0.794	-0.98
7.12	-0.354	-0.185	1.104	10.64	-1.396	-0.837	-0.977
7.13	-0.309	-0.101	1.099	10.65	-1.331	-0.788	-0.973
7.14	-0.226	-0.167	1.066	10.66	-1.25	-0.738	-0.982
7.15	-0.125	-0.319	1.022	10.67	-1.179	-0.77	-0.985
7.16	-0.026	-0.433	0.98	10.68	-1.089	-0.734	-1.014
7.17	0.045	-0.454	0.95	10.69	-1.006	-0.737	-1.023
7.18	0.086	-0.416	0.925	10.7	-0.925	-0.735	-1.031
7.19	0.088	-0.362	0.891	10.71	-0.837	-0.722	-1.027
7.2	0.096	-0.325	0.85	10.72	-0.753	-0.703	-1.023
7.21	0.107	-0.313	0.808	10.73	-0.686	-0.699	-1.003
7.22	0.102	-0.309	0.771	10.74	-0.65	-0.725	-0.972
7.23	0.113	-0.31	0.732	10.75	-0.613	-0.763	-0.945
7.24	0.132	-0.311	0.702	10.76	-0.558	-0.787	-0.923
7.25	0.15	-0.291	0.698	10.77	-0.493	-0.784	-0.903
7.26	0.181	-0.255	0.691	10.78	-0.414	-0.778	-0.885
7.27	0.238	-0.228	0.628	10.79	-0.313	-0.763	-0.874
7.28	0.311	-0.257	0.49	10.8	-0.185	-0.727	-0.877
7.29	0.294	-0.436	0.411	10.81	-0.036	-0.67	-0.895
7.3	0.307	-0.426	0.569	10.82	0.102	-0.645	-0.909
7.31	0.363	-0.506	0.6	10.83	0.202	-0.669	-0.908
7.32	0.387	-0.54	0.722	10.84	0.274	-0.69	-0.897
7.33	0.44	-0.756	0.687	10.85	0.363	-0.658	-0.891
7.34	0.583	-0.81	0.951	10.86	0.484	-0.611	-0.895
7.35	0.526	-0.8	1.058	10.87	0.618	-0.546	-0.908
7.36	0.397	-0.8	0.905	10.88	0.731	-0.521	-0.924
7.37	0.321	-0.772	0.788	10.89	0.842	-0.487	-0.93
7.38	0.215	-0.741	0.704	10.9	0.944	-0.439	-0.931
7.39	0.134	-0.724	0.62	10.91	1.048	-0.426	-0.912
7.4	0.029	-0.703	0.556	10.92	1.145	-0.468	-0.881
7.41	-0.063	-0.718	0.494	10.93	1.243	-0.557	-0.849
7.42	-0.2	-0.744	0.41	10.94	1.348	-0.621	-0.848
7.43	-0.296	-0.727	0.386	10.95	1.458	-0.588	-0.873
7.44	-0.367	-0.678	0.32	10.96	1.54	-0.466	-0.907
7.45	-0.427	-0.655	0.267	10.97	1.593	-0.366	-0.925
7.46	-0.446	-0.67	0.195	10.98	1.632	-0.335	-0.93
7.47	-0.46	-0.67	0.157	10.99	1.656	-0.311	-0.926
7.48	-0.468	-0.632	0.156	11	1.686	-0.247	-0.927
7.49	-0.497	-0.58	0.17	11.01	1.705	-0.201	-0.936
7.5	-0.536	-0.6	0.118	11.02	1.722	-0.19	-0.955
7.51	-0.553	-0.61	0.156	11.03	1.757	-0.186	-0.972
7.52	-0.724	-0.587	0.155	11.04	1.794	-0.175	-0.994
7.53	-0.72	-0.588	0.154	11.05	1.828	-0.165	-1.009
7.54	-0.726	-0.622	0.177	11.06	1.848	-0.156	-1.013
7.55	-0.705	-0.642	0.118	11.07	1.849	-0.158	-1.007
7.56	-0.684	-0.629	0.233	11.08	1.831	-0.18	-0.999
7.57	-0.654	-0.624	0.304	11.09	1.779	-0.204	-0.993
7.58	-0.646	-0.599	0.35	11.1	1.738	-0.188	-0.998
7.59	-0.631	-0.55	0.308	11.11	1.746	-0.136	-1.002
7.6	-0.623	-0.537	0.239	11.12	1.746	-0.073	-0.992
7.61	-0.607	-0.55	0.163	11.13	1.655	-0.023	-0.904
7.62	-0.579	-0.56	0.101	11.14	1.4	0.037	-0.687
7.63	-0.552	-0.556	0.07	11.15	1.648	0.616	-0.835
7.64	-0.526	-0.534	0.053	11.16	0.907	-0.28	-0.857
7.65	-0.495	-0.485	0.045	11.17	0.981	-0.415	-0.896
7.66	-0.444	-0.43	0.039	11.18	0.877	0.038	-0.768
7.67	-0.387	-0.399	0.033	11.19	0.547	-0.476	-0.759
7.68	-0.333	-0.406	0.032	11.2	0.485	0.023	-0.8
7.69	-0.278	-0.413	0.033	11.21	0.312	0.137	-0.726
7.7	-0.22	-0.398	0.026	11.22	0.002	0.113	-0.728
7.71	-0.161	-0.386	0.02	11.23	-0.186	0.103	-0.726
7.72	-0.096	-0.381	0.012	11.24	-0.403	0.103	-0.671
7.73	-0.024	-0.366	0.014	11.25	-0.709	-0.006	-0.659
7.74	0.052	-0.362	0.02	11.26	-0.95	-0.033	-0.629
7.75	0.123	-0.358	0.028	11.27	-1.182	-0.058	-0.605
7.76	0.179	-0.344	-0.006	11.28	-1.471	-0.103	-0.593
7.77	0.239	-0.35	-0.034	11.29	-1.719	-0.145	-0.563
7.78	0.294	-0.382	-0.049	11.3	-1.959	-0.079	-0.571
7.79	0.36	-0.422	-0.045	11.31	-2.268	-0.113	-0.568
7.8	0.426	-0.392	-0.027	11.32	-2.539	-0.132	-0.552
7.81	0.494	-0.344	0	11.33	-2.762	-0.137	-0.548
7.82	0.548	-0.319	0.005	11.34	-3.011	-0.131	-0.565
7.83	0.598	-0.34	-0.001	11.35	-3.237	-0.176	-0.577
7.84	0.645	-0.373	-0.016	11.36	-3.417	-0.206	-0.557
7.85	0.687	-0.402	-0.01	11.37	-3.597	-0.275	-0.514
7.86	0.728	-0.396	0.004	11.38	-3.765	-0.305	-0.476
7.87	0.771	-0.389	0.028	11.39	-3.907	-0.328	-0.461
7.88	0.821	-0.378	0.012	11.4	-4.046	-0.325	-0.449
7.89	0.86	-0.362	-0.002	11.41	-4.275	-0.381	-0.479
7.9	0.897	-0.351	-0.002	11.42	-4.334	-0.36	-0.5
7.91	0.933	-0.316	-0.006	11.43	-4.348	-0.36	-0.502
7.92	0.987	-0.286	0.01	11.44	-4.394	-0.384	-0.471
7.93	1.072	-0.281	0.045	11.45	-4.498	-0.382	-0.497
7.94	1.168	-0.307	0.097	11.46	-4.612	-0.395	-0.48
7.95	1.263	-0.301	0.12	11.47	-4.705	-0.403	-0.476
7.96	1.362	-0.236	0.098	11.48	-4.785	-0.41	-0.446
7.97	1.467	-0.158	0.081	11.49	-4.864	-0.466	-0.432
7.98	1.546	-0.134	0.065	11.5	-4.935	-0.509	-0.425
7.99	1.586	-0.22	0.057	11.51	-4.986	-0.552	-0.433
8	1.609	-0.371	0.041	11.52	-5.004	-0.55	-0.451
8.01	1.661	-0.455	0.019	11.53	-5.022	-0.522	-0.466
8.02	1.726	-0.435	-0.002	11.54	-5.05	-0.508	-0.486
8.03	1.794	-0.391	-0.016	11.55	-5.062	-0.503	-0.514
8.04	1.852	-0.4	-0.03	11.56	-5.054	-0.464	-0.542
8.05	1.898	-0.418	-0.048	11.57	-5.045	-0.416	-0.551
8.06	1.938	-0.443	-0.065	11.58	-5.051	-0.408	-0.573
8.07	1.958	-0.512	-0.081	11.59	-5.078	-0.463	-0.589
8.08	1.974	-0.525	-0.095	11.6	-5.089	-0.458	-0.56
8.09	1.971	-0.483	-0.098	11.61	-5.032	-0.384	-0.518
8.1	1.953	-0.4	-0.1	11.62	-4.955	-0.345	-0.502
8.11	1.909	-0.329	-0.124	11.63	-4.904	-0.254	-0.486
8.12	1.886	-0.273	-0.117	11.64	-4.863	-0.25	-0.514
8.13	1.865	-0.257	-0.089	11.65	-4.844	-0.225	-0.53
8.14	1.831	-0.243	-0.091	11.66	-4.823	-0.278	-0.547
8.15	1.798	-0.267	-0.068	11.67	-4.8	-0.319	-0.57
8.16	1.753	-0.293	-0.095	11.68	-4.778	-0.293	-0.569
8.17	1.694	-0.317	-0.096	11.69	-4.756	-0.223	-0.54
8.18	1.631	-0.31	-0.093	11.7	-4.729	-0.174	-0.515
8.19	1.556	-0.28	-0.088	11.71	-4.696	-0.135	-0.465
8.2	1.496	-0.28	-0.075	11.72	-4.656	-0.113	-0.42
8.21	1.442	-0.332	-0.077	11.73	-4.622	-0.121	-0.379
8.22	1.379	-0.393	-0.066	11.74	-4.583	-0.141	-0.334
8.23	1.25	-0.362	-0.018	11.75	-4.532	-0.144	-0.303
8.24	1.005	-0.199	0.104	11.76	-4.482	-0.098	-0.277
8.25	0.953	-0.637	-0.176	11.77	-4.434	-0.055	-0.256
8.26	0.255	-0.143	-0.211	11.78	-4.379	-0.043	-0.234
8.27	0.724	-0.615	-0.173	11.79	-4.322	-0.065	-0.207
8.28	0.559	-0.533	0.073	11.8	-4.266	-0.098	-0.185
8.29	0.684	-0.44	0.023	11.81	-4.203	-0.097	-0.16
8.3	0.7	-0.406	0.136	11.82	-4.157	-0.074	-0.101
8.31	0.657	-0.282	0.105	11.83	-4.119	-0.071	0.126
8.32	0.824	-0.311	0.136	11.84	-4.059	-0.104	0.342
8.33	0.716	-0.238	0.13	11.85	-4.023	-0.089	0.477
8.34	0.833	-0.221	0.141	11.86	-3.963	-0.085	0.57
8.35	0.818	-0.179	0.115	11.87	-3.764	-0.262	0.555
8.36	0.833	-0.181	0.123	11.88	-3.607	-0.455	0.492
8.37	0.931	-0.272	0.134	11.89	-3.383	-0.446	0.358
8.38	0.954	-0.34	0.146	11.9	-3.203	-0.388	0.248
8.39	0.993	-0.393	0.129	11.91	-3.055	-0.315	0.161
8.4	1.048	-0.376	0.126	11.92	-2.932	-0.251	0.092
8.41	1.058	-0.334	0.123	11.93	-2.827	-0.194	0.036
8.42	1.085	-0.33	0.117	11.94	-2.735	-0.14	-0.017
8.43	1.129	-0.355	0.093	11.95	-2.658	-0.09	-0.073
8.44	1.167	-0.447	0.067	11.96	-2.593	-0.043	-0.131
8.45	1.213	-0.524	0.043	11.97	-2.53	-0.015	-0.188
8.46	1.269	-0.558	0.039	11.98	-2.474	-0.018	-0.243
8.47	1.271	-0.514	0.076	11.99	-2.441	-0.019	-0.294
8.48	1.297	-0.491	0.06	12	-2.426	0.046	-0.329
8.49	1.331	-0.504	0.062	12.01	-2.418	0.161	-0.345
8.5	1.348	-0.522	0.058	12.02	-2.421	0.223	-0.35
8.51	1.36	-0.575	0.04	12.03	-2.423	0.184	-0.359
8.52	1.46	-0.627	0.019	12.04	-2.413	0.056	-0.391
8.53	1.577	-0.698	-0.006	12.05	-2.345	-0.006	-0.421
8.54	1.684	-0.731	-0.016	12.06	-2.245	-0.003	-0.441
8.55	1.759	-0.703	-0.026	12.07	-2.135	0.017	-0.446
8.56	1.816	-0.661	-0.043	12.08	-2.042	0.005	-0.443
8.57	1.863	-0.62	-0.064	12.09	-1.955	-0.058	-0.437
8.58	1.905	-0.595	-0.088	12.1	-1.872	-0.124	-0.441
8.59	1.938	-0.58	-0.107	12.11	-1.748	-0.19	-0.491
8.6	1.969	-0.556	-0.13	12.12	-1.584	-0.286	-0.63
8.61	1.982	-0.527	-0.159	12.13	-1.495	-0.483	-0.625
8.62	1.971	-0.516	-0.18	12.14	-1.394	-0.486	-0.497
8.63	1.978	-0.528	-0.199	12.15	-1.368	-0.527	-0.507
8.64	2.025	-0.575	-0.191	12.16	-1.243	-0.542	-0.389
8.65	2.09	-0.643	-0.182	12.17	-0.918	-0.443	0.161
8.66	2.15	-0.643	-0.164	12.18	-0.641	-0.506	0.457
8.67	2.195	-0.552	-0.134	12.19	-0.689	-0.518	0.413
8.68	2.213	-0.45	-0.111	12.2	-0.549	-0.633	-0.046
8.69	2.212	-0.461	-0.104	12.21	-0.543	-0.401	-0.323
8.7	2.193	-0.502	-0.079	12.22	-0.633	-0.805	-0.326
8.71	2.172	-0.501	-0.041	12.23	-0.576	-0.676	-0.402
8.72	2.188	-0.51	0.002	12.24	-0.606	-0.63	-0.536
8.73	2.205	-0.522	0.023	12.25	-0.535	-0.536	-0.525
8.74	2.202	-0.515	0.053	12.26	-0.53	-0.17	-0.73
8.75	2.16	-0.458	0.088	12.27	-0.506	-0.232	-0.769
8.76	2.09	-0.45	0.09	12.28	-0.524	-0.137	-0.821
8.77	2.016	-0.426	0.086	12.29	-0.598	-0.261	-0.813
8.78	1.955	-0.374	0.121	12.3	-0.557	-0.218	-0.819
8.79	1.883	-0.317	0.147	12.31	-0.609	-0.335	-0.783
8.8	1.798	-0.268	0.192	12.32	-0.576	-0.371	-0.777
8.81	1.745	-0.203	0.221	12.33	-0.597	-0.372	-0.765
8.82	1.717	-0.16	0.252	12.34	-0.59	-0.385	-0.768
8.83	1.681	-0.133	0.283	12.35	-0.581	-0.464	-0.769
8.84	1.632	-0.094	0.309	12.36	-0.591	-0.525	-0.756
8.85	1.552	-0.055	0.354	12.37	-0.574	-0.575	-0.72
8.86	1.45	-0.065	0.402	12.38	-0.762	-0.577	-0.612
8.87	1.362	-0.12	0.457	12.39	-0.753	-0.612	-0.573
8.88	1.308	-0.183	0.494	12.4	-0.74	-0.631	-0.563
8.89	1.289	-0.232	0.506	12.41	-0.732	-0.653	-0.572
8.9	1.283	-0.254	0.513	12.42	-0.699	-0.686	-0.581
8.91	1.253	-0.257	0.517	12.43	-0.693	-0.69	-0.591
8.92	1.204	-0.219	0.55	12.44	-0.676	-0.68	-0.608
8.93	1.158	-0.176	0.596	12.45	-0.672	-0.692	-0.627
8.94	1.117	-0.201	0.639	12.46	-0.643	-0.699	-0.642
8.95	1.075	-0.36	0.605	12.47	-0.593	-0.682	-0.644
8.96	0.959	-0.387	0.56	12.48	-0.541	-0.673	-0.649
8.97	0.833	-0.419	0.523	12.49	-0.497	-0.722	-0.654
8.98	0.718	-0.563	0.514	12.5	-0.488	-0.783	-0.641
8.99	0.648	-0.594	0.513	12.51	-0.452	-0.77	-0.641
9	0.617	-0.666	0.505	12.52	-0.405	-0.751	-0.635
9.01	0.572	-0.727	0.676	12.53	-0.347	-0.74	-0.642
9.02	0.52	-0.569	0.814	12.54	-0.292	-0.725	-0.627
9.03	0.432	-0.645	0.978	12.55	-0.25	-0.671	-0.624
9.04	0.407	-0.742	1.136	12.56	-0.201	-0.633	-0.626
9.05	0.414	-0.843	1.275	12.57	-0.153	-0.641	-0.626
9.06	0.451	-0.958	1.374	12.58	-0.1	-0.654	-0.629
9.07	0.487	-1.014	1.443	12.59	-0.048	-0.703	-0.613
9.08	0.494	-0.998	1.464	12.6	-0.002	-0.767	-0.613
9.09	0.466	-0.92	1.376	12.61	0.029	-0.82	-0.611
9.1	0.46	-0.857	1.28	12.62	0.073	-0.784	-0.61
9.11	0.453	-0.817	1.198	12.63	0.12	-0.698	-0.624
9.12	0.411	-0.773	1.127	12.64	0.177	-0.636	-0.631
9.13	0.374	-0.749	1.065	12.65	0.223	-0.65	-0.639
9.14	0.387	-0.755	1.012	12.66	0.263	-0.704	-0.652
9.15	0.427	-0.766	0.961	12.67	0.325	-0.754	-0.676
9.16	0.414	-0.72	0.925	12.68	0.399	-0.746	-0.706
9.17	0.39	-0.674	0.876	12.69	0.465	-0.743	-0.692
9.18	0.383	-0.671	0.82	12.7	0.546	-0.681	-0.666
9.19	0.336	-0.679	0.751	12.71	0.597	-0.726	-0.645
9.2	0.273	-0.718	0.665	12.72	0.685	-0.78	-0.631
9.21	0.165	-0.703	0.628	12.73	0.735	-0.814	-0.621
9.22	0	-0.626	0.63	12.74	0.802	-0.831	-0.631
9.23	-0.142	-0.563	0.628	12.75	0.871	-0.837	-0.669
9.24	-0.216	-0.545	0.584	12.76	0.945	-0.865	-0.697
9.25	-0.252	-0.553	0.44	12.77	1.02	-0.85	-0.716
9.26	-0.344	-0.625	0.272	12.78	1.076	-0.809	-0.725
9.27	-0.586	-0.474	0.025	12.79	1.157	-0.764	-0.732
9.28	-0.461	-0.418	-0.087	12.8	1.228	-0.758	-0.723
9.29	-0.259	-0.485	0.568	12.81	1.314	-0.788	-0.713
9.3	-0.529	-0.223	0.216	12.82	1.403	-0.831	-0.699
9.31	-0.673	-0.288	0.136	12.83	1.492	-0.842	-0.693
9.32	-0.91	-0.325	0.146	12.84	1.59	-0.832	-0.702
9.33	-1.14	-0.306	0.141	12.85	1.676	-0.822	-0.724
9.34	-1.375	-0.219	0.144	12.86	1.768	-0.835	-0.741
9.35	-1.568	-0.214	0.175	12.87	1.851	-0.862	-0.75
9.36	-1.76	-0.23	0.16	12.88	1.928	-0.89	-0.75
9.37	-1.902	-0.282	0.179	12.89	2.007	-0.894	-0.748
9.38	-2.031	-0.337	0.19	12.9	2.075	-0.861	-0.753
9.39	-2.16	-0.357	0.191	12.91	2.148	-0.839	-0.758
9.4	-2.258	-0.37	0.229	12.92	2.198	-0.84	-0.766
9.41	-2.313	-0.382	0.29	12.93	2.245	-0.79	-0.779
9.42	-2.388	-0.41	0.357	12.94	2.291	-0.687	-0.799
9.43	-2.499	-0.407	0.402	12.95	2.343	-0.603	-0.819
9.44	-2.646	-0.393	0.437	12.96	2.399	-0.586	-0.835
9.45	-2.793	-0.375	0.456	12.97	2.441	-0.598	-0.845
9.46	-2.872	-0.353	0.478	12.98	2.484	-0.587	-0.854
9.47	-2.901	-0.396	0.513	12.99	2.513	-0.579	-0.857
9.48	-2.889	-0.462	0.531	13	2.543	-0.587	-0.868
9.49	-2.91	-0.521	0.552	13.01	2.558	-0.6	-0.878
9.5	-2.949	-0.543	0.542	13.02	2.561	-0.589	-0.882
9.51	-3.007	-0.558	0.538	13.03	2.565	-0.544	-0.881
9.52	-3.038	-0.52	0.539	13.04	2.564	-0.465	-0.887
9.53	-3.046	-0.444	0.532	13.05	2.565	-0.409	-0.903
9.54	-2.986	-0.484	0.654	13.06	2.561	-0.425	-0.925
9.55	-2.935	-0.514	0.713	13.07	2.55	-0.498	-0.93
9.56	-3.099	-0.504	0.756	13.08	2.468	-0.583	-0.86
9.57	-2.853	-0.33	0.762	13.09	2.241	-0.604	-0.692
9.58	-2.956	-0.441	0.799	13.1	2.749	-0.365	-0.629
9.59	-2.762	-0.383	0.805	13.11	1.64	-1.335	-0.257
9.6	-2.818	-0.423	0.838	13.12	1.62	-1.123	-0.448
9.61	-2.692	-0.408	0.853	13.13	1.544	-1.401	-0.181
9.62	-2.717	-0.434	0.775	13.14	1.123	-1.423	-0.589
9.63	-2.64	-0.455	0.796	13.15	1.247	-0.754	-0.591
9.64	-2.571	-0.429	0.744	13.16	0.878	-1.026	-0.539
9.65	-2.522	-0.439	0.775	13.17	0.472	-1.009	-0.607
9.66	-2.407	-0.411	0.795	13.18	0.25	-0.941	-0.581
9.67	-2.374	-0.396	0.797	13.19	-0.053	-0.836	-0.531
9.68	-2.266	-0.383	0.853	13.2	-0.522	-0.832	-0.524
9.69	-2.222	-0.387	0.874	13.21	-0.852	-0.74	-0.47
9.7	-2.083	-0.373	0.9	13.22	-1.142	-0.669	-0.447
9.71	-2.018	-0.288	0.877	13.23	-1.576	-0.707	-0.435
9.72	-1.883	-0.243	0.881	13.24	-1.933	-0.721	-0.399
9.73	-1.788	-0.257	0.793	13.25	-2.25	-0.73	-0.395
9.74	-1.645	-0.299	0.764	13.26	-2.635	-0.718	-0.394
9.75	-1.516	-0.346	0.748	13.27	-2.949	-0.702	-0.398
9.76	-1.409	-0.391	0.768	13.28	-3.229	-0.677	-0.403
9.77	-1.311	-0.379	0.801	13.29	-3.594	-0.675	-0.41
9.78	-1.255	-0.367	0.823	13.3	-3.924	-0.699	-0.411
9.79	-1.175	-0.35	0.841	13.31	-4.395	-0.663	-0.491
9.8	-1.126	-0.343	0.847	13.32	-4.696	-0.654	-0.483
9.81	-1.047	-0.338	0.845	13.33	-4.94	-0.647	-0.474
9.82	-0.997	-0.348	0.84	13.34	-5.133	-0.561	-0.448
9.83	-0.924	-0.338	0.846	13.35	-5.346	-0.55	-0.421
9.84	-0.863	-0.347	0.848	13.36	-5.526	-0.582	-0.38
9.85	-0.792	-0.38	0.876	13.37	-5.691	-0.61	-0.345
9.86	-0.718	-0.364	0.873	13.38	-5.892	-0.595	-0.317
9.87	-0.644	-0.321	0.874	13.39	-6.061	-0.564	-0.306
9.88	-0.539	-0.275	0.884	13.4	-6.223	-0.539	-0.3
9.89	-0.451	-0.26	0.878	13.41	-6.423	-0.55	-0.299
9.9	-0.348	-0.32	0.872	13.42	-6.612	-0.607	-0.28
9.91	-0.249	-0.375	0.861	13.43	-6.759	-0.644	-0.277
9.92	-0.131	-0.418	0.847	13.44	-6.899	-0.689	-0.269
9.93	-0.011	-0.414	0.844	13.45	-7.017	-0.723	-0.266
9.94	0.103	-0.392	0.842	13.46	-7.096	-0.723	-0.268
9.95	0.21	-0.375	0.832	13.47	-7.18	-0.719	-0.273
9.96	0.297	-0.379	0.811	13.48	-7.267	-0.714	-0.283
9.97	0.402	-0.386	0.793	13.49	-7.317	-0.688	-0.291
9.98	0.504	-0.412	0.783	13.5	-7.346	-0.658	-0.312
9.99	0.624	-0.441	0.766	13.51	-7.381	-0.644	-0.329
10	0.745	-0.459	0.766	13.52	-7.412	-0.636	-0.341
10.01	0.855	-0.48	0.77	13.53	-7.424	-0.645	-0.353
10.02	0.909	-0.494	0.758	13.54	-7.436	-0.651	-0.373
10.03	0.931	-0.506	0.728	13.55	-7.442	-0.6	-0.385
10.04	0.963	-0.505	0.706	13.56	-7.431	-0.532	-0.385
10.05	1.034	-0.516	0.681	13.57	-7.426	-0.474	-0.378
10.06	1.122	-0.473	0.66	13.58	-7.4	-0.432	-0.387
10.07	1.186	-0.451	0.63	13.59	-7.347	-0.37	-0.349
10.08	1.258	-0.47	0.622	13.6	-7.275	-0.35	-0.32
10.09	1.321	-0.465	0.609	13.61	-7.224	-0.451	-0.325
10.1	1.37	-0.487	0.593	13.62	-7.18	-0.441	-0.329
10.11	1.42	-0.497	0.573	13.63	-7.155	-0.436	-0.351
10.12	1.47	-0.505	0.546	13.64	-7.125	-0.41	-0.369
10.13	1.532	-0.528	0.493	13.65	-7.086	-0.334	-0.384
10.14	1.531	-0.533	0.49	13.66	-7.046	-0.264	-0.394
10.15	1.424	-0.502	0.581	13.67	-7.013	-0.226	-0.406
10.16	1.015	-0.12	0.945	13.68	-6.974	-0.21	-0.397
10.17	1.021	0.264	0.319	13.69	-6.931	-0.233	-0.383
10.18	0.636	-0.133	0.335	13.7	-6.886	-0.288	-0.367
10.19	1.122	-0.669	0.488	13.71	-6.829	-0.312	-0.341
10.2	0.595	-0.254	0.62	13.72	-6.756	-0.295	-0.318
10.21	0.63	-0.241	0.645	13.73	-6.681	-0.266	-0.299
10.22	0.373	-0.084	0.687	13.74	-6.599	-0.248	-0.29
10.23	0.074	-0.178	0.735	13.75	-6.52	-0.253	-0.287
10.24	-0.024	-0.166	0.734	13.76	-6.444	-0.281	-0.277
10.25	-0.391	-0.202	0.738	13.77	-6.359	-0.322	-0.26
10.26	-0.705	-0.213	0.749	13.78	-6.255	-0.335	-0.241
10.27	-0.903	-0.232	0.776	13.79	-6.153	-0.322	-0.217
10.28	-1.293	-0.212	0.806	13.8	-6.039	-0.288	-0.185
10.29	-1.589	-0.215	0.83	13.81	-5.908	-0.252	-0.148
10.3	-1.865	-0.285	0.864	13.82	-5.77	-0.238	-0.113
10.31	-2.269	-0.314	0.869	13.83	-5.638	-0.19	-0.03
10.32	-2.553	-0.331	0.865	13.84	-5.487	-0.173	0.077
10.33	-2.83	-0.338	0.873	13.85	-5.339	-0.199	0.181
10.34	-3.185	-0.316	0.898	13.86	-5.189	-0.232	0.264
10.35	-3.44	-0.359	0.926	13.87	-5.021	-0.274	0.232
10.36	-3.729	-0.418	0.937	13.88	-4.897	-0.303	0.207
10.37	-4.041	-0.441	0.912	13.89	-4.768	-0.283	0.21
10.38	-4.264	-0.434	0.905	13.9	-4.638	-0.161	0.204
10.39	-4.513	-0.418	0.93	13.91	-4.462	0.036	0.141
10.4	-4.764	-0.417	0.989	13.92	-4.253	0.041	0.091
10.41	-4.96	-0.417	1.03	13.93	-4.051	-0.153	0.054
10.42	-5.174	-0.481	1.065	13.94	-3.92	-0.232	-0.008
10.43	-5.359	-0.593	1.1	13.95	-3.795	-0.32	-0.072
10.44	-5.48	-0.677	1.121	13.96	-3.712	-0.365	-0.149
10.45	-5.629	-0.711	1.137	13.97	-3.608	-0.371	-0.229
10.46	-5.785	-0.703	1.128	13.98	-3.487	-0.337	-0.308
10.47	-6.012	-0.674	1.064	13.99	-3.331	-0.299	-0.395
10.48	-6.106	-0.677	1.054	14	-3.137	-0.258	-0.498
10.49	-6.196	-0.708	1.042	14.01	-2.948	-0.228	-0.635
10.5	-6.263	-0.713	1.027	14.02	-2.791	-0.23	-0.767
10.51	-6.352	-0.703	0.999	14.03	-2.672	-0.241	-0.819
10.52	-6.449	-0.707	0.964	14.04	-2.566	-0.236	-0.83
10.53	-6.512	-0.721	0.935	14.05	-2.472	-0.265	-0.864
10.54	-6.538	-0.751	0.934	14.06	-2.367	-0.388	-0.951
10.55	-6.555	-0.745	0.952	14.07	-2.278	-0.539	-0.9
10.56	-6.555	-0.714	0.984	14.08	-2.186	-0.54	-0.355
10.57	-6.558	-0.7	1.015	14.09	-1.91	-0.706	-0.285
10.58	-6.578	-0.649	1.038	14.1	-1.588	-0.633	0.026
10.59	-6.578	-0.59	1.067	14.11	-1.571	-0.727	0.586
10.6	-6.576	-0.565	1.11	14.12	-1.301	-0.698	0.583
10.61	-6.557	-0.635	1.14	14.13	-1.255	-0.706	-0.144
10.62	-6.529	-0.675	1.186	14.14	-1.061	-0.858	-0.234
10.63	-6.487	-0.696	1.231	14.15	-1.019	-0.73	-0.351
10.64	-6.431	-0.707	1.239	14.16	-0.934	-0.777	-0.413
10.65	-6.356	-0.729	1.294	14.17	-0.818	-0.835	-0.473
10.66	-6.256	-0.763	1.358	14.18	-0.81	-0.847	-0.586
10.67	-6.161	-0.785	1.395	14.19	-0.684	-0.842	-0.636
10.68	-6.067	-0.818	1.442	14.2	-0.666	-0.776	-0.668
10.69	-5.963	-0.824	1.463	14.21	-0.565	-0.777	-0.661
10.7	-5.858	-0.809	1.471	14.22	-0.476	-0.734	-0.616
10.71	-5.749	-0.788	1.485	14.23	-0.401	-0.721	-0.595
10.72	-5.635	-0.78	1.501	14.24	-0.287	-0.706	-0.588
10.73	-5.545	-0.775	1.505	14.25	-0.241	-0.723	-0.599
10.74	-5.467	-0.742	1.511	14.26	-0.138	-0.726	-0.615
10.75	-5.361	-0.69	1.523	14.27	-0.084	-0.72	-0.642
10.76	-5.237	-0.651	1.534	14.28	-0.001	-0.731	-0.647
10.77	-5.104	-0.619	1.54	14.29	0.078	-0.76	-0.649
10.78	-4.95	-0.573	1.548	14.3	0.144	-0.748	-0.649
10.79	-4.776	-0.551	1.562	14.31	0.216	-0.752	-0.646
10.8	-4.579	-0.59	1.57	14.32	0.267	-0.768	-0.642
10.81	-4.371	-0.758	1.565	14.33	0.345	-0.778	-0.636
10.82	-4.183	-0.932	1.472	14.34	0.404	-0.781	-0.633
10.83	-4.067	-0.97	1.399	14.35	0.467	-0.737	-0.633
10.84	-3.97	-0.947	1.338	14.36	0.526	-0.654	-0.641
10.85	-3.837	-0.959	1.3	14.37	0.461	-0.572	-0.61
10.86	-3.679	-1.115	1.295	14.38	0.528	-0.567	-0.633
10.87	-3.493	-1.146	1.271	14.39	0.581	-0.576	-0.656
10.88	-3.287	-1.204	1.294	14.4	0.643	-0.582	-0.667
10.89	-3.144	-1.177	1.435	14.41	0.698	-0.56	-0.67
10.9	-2.955	-1.054	1.509	14.42	0.754	-0.524	-0.683
10.91	-2.777	-1.084	1.612	14.43	0.813	-0.518	-0.704
10.92	-2.553	-1.14	1.752	14.44	0.863	-0.51	-0.72
10.93	-2.334	-1.096	1.739	14.45	0.918	-0.495	-0.704
10.94	-2.027	-1.034	1.645	14.46	0.972	-0.518	-0.689
10.95	-1.754	-1.013	1.538	14.47	1.035	-0.533	-0.708
10.96	-1.533	-1.001	1.438	14.48	1.098	-0.555	-0.716
10.97	-1.342	-0.982	1.352	14.49	1.144	-0.58	-0.738
10.98	-1.175	-0.998	1.256	14.5	1.169	-0.62	-0.761
10.99	-1.035	-0.998	1.142	14.51	1.203	-0.637	-0.774
11	-0.893	-0.973	1.032	14.52	1.224	-0.57	-0.79
11.01	-0.744	-0.924	0.946	14.53	1.236	-0.5	-0.804
11.02	-0.588	-0.904	0.874	14.54	1.239	-0.494	-0.82
11.03	-0.421	-0.914	0.796	14.55	1.248	-0.495	-0.843
11.04	-0.245	-0.929	0.718	14.56	1.262	-0.511	-0.843
11.05	-0.075	-0.922	0.654	14.57	1.268	-0.536	-0.837
11.06	0.079	-0.894	0.611	14.58	1.276	-0.509	-0.847
11.07	0.222	-0.873	0.574	14.59	1.276	-0.494	-0.849
11.08	0.345	-0.862	0.536	14.6	1.273	-0.496	-0.862
11.09	0.448	-0.854	0.511	14.61	1.271	-0.512	-0.87
11.1	0.561	-0.843	0.498	14.62	1.252	-0.527	-0.871
11.11	0.687	-0.854	0.482	14.63	1.238	-0.536	-0.876
11.12	0.799	-0.889	0.445	14.64	1.224	-0.547	-0.877
11.13	0.905	-0.94	0.322	14.65	1.208	-0.572	-0.879
11.14	1.027	-0.969	0.119	14.66	1.2	-0.612	-0.878
11.15	1.05	-0.908	0.071	14.67	1.187	-0.649	-0.878
11.16	0.977	-1.057	0.304	14.68	1.178	-0.671	-0.87
11.17	1.128	-1.387	0.572	14.69	1.174	-0.661	-0.866
11.18	1.236	-1.272	0.553	14.7	1.172	-0.645	-0.867
11.19	1.421	-1.442	0.989	14.71	1.165	-0.644	-0.868
11.2	1.383	-1.461	0.869	14.72	1.155	-0.639	-0.875
11.21	1.332	-1.528	0.685	14.73	1.159	-0.603	-0.885
11.22	1.195	-1.401	0.431	14.74	1.178	-0.533	-0.892
11.23	1.167	-1.397	0.442	14.75	1.207	-0.491	-0.9
11.24	1.051	-1.347	0.316	14.76	1.228	-0.535	-0.909
11.25	0.977	-1.333	0.262	14.77	1.237	-0.618	-0.912
11.26	0.873	-1.3	0.177	14.78	1.247	-0.665	-0.909
11.27	0.816	-1.32	0.169	14.79	1.277	-0.692	-0.893
11.28	0.761	-1.309	0.106	14.8	1.317	-0.685	-0.878
11.29	0.709	-1.314	0.09	14.81	1.351	-0.666	-0.877
11.3	0.646	-1.33	0.095	14.82	1.381	-0.657	-0.881
11.31	0.549	-1.271	0.097	14.83	1.401	-0.673	-0.883
11.32	0.485	-1.209	0.131	14.84	1.417	-0.71	-0.879
11.33	0.421	-1.143	0.157	14.85	1.428	-0.758	-0.878
11.34	0.376	-1.135	0.156	14.86	1.435	-0.781	-0.874
11.35	0.326	-1.142	0.144	14.87	1.445	-0.76	-0.869
11.36	0.311	-1.195	0.136	14.88	1.452	-0.715	-0.853
11.37	0.299	-1.177	0.117	14.89	1.452	-0.669	-0.844
11.38	0.316	-1.155	0.108	14.9	1.455	-0.653	-0.839
11.39	0.329	-1.116	0.102	14.91	1.448	-0.641	-0.85
11.4	0.35	-1.051	0.112	14.92	1.437	-0.636	-0.857
11.41	0.207	-0.962	0.173	14.93	1.421	-0.64	-0.864
11.42	0.281	-1	0.148	14.94	1.401	-0.638	-0.866
11.43	0.381	-0.965	0.185	14.95	1.384	-0.665	-0.864
11.44	0.474	-0.894	0.147	14.96	1.365	-0.692	-0.877
11.45	0.51	-0.873	0.235	14.97	1.355	-0.692	-0.893
11.46	0.54	-0.925	0.358	14.98	1.327	-0.656	-0.879
11.47	0.563	-0.952	0.39	14.99	1.221	-0.582	-0.767
11.48	0.601	-0.924	0.371	15	0.855	-0.407	-0.362
11.49	0.62	-0.857	0.351	15.01	1.213	-0.27	-0.643
11.5	0.633	-0.796	0.306	15.02	0.395	-0.607	-0.352
11.51	0.664	-0.735	0.293	15.03	0.604	-0.385	-0.393
11.52	0.709	-0.698	0.271	15.04	0.527	-0.069	-0.446
11.53	0.75	-0.672	0.259	15.05	0.187	-0.698	-0.42
11.54	0.785	-0.668	0.257	15.06	0.026	-0.132	-0.577
11.55	0.834	-0.667	0.264	15.07	-0.191	-0.109	-0.521
11.56	0.894	-0.684	0.279	15.08	-0.48	-0.244	-0.538
11.57	0.97	-0.764	0.296	15.09	-0.616	-0.245	-0.529
11.58	1.012	-0.779	0.342	15.1	-0.795	-0.224	-0.516
11.59	1.033	-0.612	0.335	15.11	-1.074	-0.304	-0.508
11.6	1.067	-0.588	0.295	15.12	-1.238	-0.295	-0.488
11.61	1.148	-0.618	0.176	15.13	-1.376	-0.278	-0.472
11.62	1.25	-0.676	0.141	15.14	-1.587	-0.329	-0.483
11.63	1.333	-0.71	0.123	15.15	-1.759	-0.376	-0.5
11.64	1.423	-0.733	0.208	15.16	-1.891	-0.354	-0.502
11.65	1.478	-0.738	0.255	15.17	-2.081	-0.346	-0.528
11.66	1.534	-0.704	0.309	15.18	-2.253	-0.374	-0.556
11.67	1.575	-0.667	0.309	15.19	-2.364	-0.349	-0.54
11.68	1.61	-0.672	0.32	15.2	-2.502	-0.365	-0.548
11.69	1.638	-0.686	0.326	15.21	-2.63	-0.449	-0.569
11.7	1.663	-0.704	0.318	15.22	-2.748	-0.422	-0.588
11.71	1.698	-0.727	0.314	15.23	-2.848	-0.449	-0.554
11.72	1.711	-0.743	0.303	15.24	-2.955	-0.456	-0.538
11.73	1.72	-0.736	0.29	20.36	-3.405	-0.606	-0.588
11.74	1.718	-0.719	0.283	20.37	-3.445	-0.692	-0.627
11.75	1.723	-0.692	0.288	20.38	-3.415	-0.591	-0.632
11.76	1.727	-0.72	0.32	20.39	-3.356	-0.47	-0.641
11.77	1.732	-0.726	0.34	20.4	-3.352	-0.43	-0.65
11.78	1.728	-0.729	0.374	20.41	-3.379	-0.434	-0.64
11.79	1.721	-0.721	0.388	20.42	-3.383	-0.432	-0.639
11.8	1.711	-0.693	0.396	20.43	-3.377	-0.435	-0.626
11.81	1.702	-0.667	0.393	20.44	-3.367	-0.447	-0.637
11.82	1.69	-0.656	0.387	20.45	-3.35	-0.474	-0.645
11.83	1.678	-0.635	0.386	20.46	-3.334	-0.502	-0.64
11.84	1.682	-0.61	0.386	20.47	-3.33	-0.467	-0.638
11.85	1.689	-0.577	0.387	20.48	-3.323	-0.397	-0.627
11.86	1.705	-0.543	0.382	20.49	-3.326	-0.3	-0.603
11.87	1.718	-0.496	0.373	20.5	-3.344	-0.291	-0.586
11.88	1.736	-0.47	0.381	20.51	-3.38	-0.303	-0.582
11.89	1.77	-0.465	0.397	20.52	-3.413	-0.34	-0.567
11.9	1.8	-0.458	0.416	20.53	-3.392	-0.474	-0.518
11.91	1.805	-0.426	0.421	20.54	-3.362	-0.492	-0.493
11.92	1.776	-0.371	0.414	20.55	-3.301	-0.489	-0.477
11.93	1.734	-0.328	0.404	20.56	-3.24	-0.494	-0.497
11.94	1.692	-0.317	0.404	20.57	-3.231	-0.489	-0.508
11.95	1.65	-0.313	0.408	20.58	-3.247	-0.484	-0.532
11.96	1.604	-0.282	0.411	20.59	-3.262	-0.523	-0.544
11.97	1.559	-0.247	0.41	20.6	-3.267	-0.55	-0.519
11.98	1.517	-0.243	0.401	20.61	-3.262	-0.541	-0.496
11.99	1.49	-0.268	0.4	20.62	-3.249	-0.531	-0.462
12	1.491	-0.303	0.411	20.63	-3.249	-0.552	-0.429
12.01	1.509	-0.331	0.428	20.64	-3.247	-0.56	-0.39
12.02	1.51	-0.314	0.426	20.65	-3.225	-0.547	-0.337
12.03	1.491	-0.265	0.405	20.66	-3.207	-0.548	-0.285
12.04	1.468	-0.224	0.389	20.67	-3.195	-0.583	-0.24
12.05	1.449	-0.242	0.386	20.68	-3.172	-0.623	-0.203
12.06	1.419	-0.312	0.377	20.69	-3.137	-0.657	-0.172
12.07	1.373	-0.399	0.361	20.7	-3.094	-0.685	-0.146
12.08	1.338	-0.453	0.333	20.71	-3.034	-0.709	-0.125
12.09	1.325	-0.443	0.305	20.72	-2.962	-0.71	-0.102
12.1	1.305	-0.395	0.295	20.73	-2.886	-0.689	-0.078
12.11	1.221	-0.311	0.355	20.74	-2.808	-0.66	-0.048
12.12	1.018	-0.211	0.527	20.75	-2.727	-0.641	-0.022
12.13	0.752	-0.504	-0.081	20.76	-2.643	-0.649	-0.013
12.14	0.004	0.07	0.076	20.77	-2.547	-0.656	-0.01
12.15	0.551	-0.175	0.065	20.78	-2.488	-0.598	0.15
12.16	0.451	-0.252	0.419	20.79	-2.426	-0.582	0.387
12.17	0.469	-0.117	0.351	20.8	-2.376	-0.56	0.573
12.18	0.494	-0.281	0.407	20.81	-2.311	-0.475	0.686
12.19	0.23	-0.222	0.441	20.82	-2.211	-0.366	0.706
12.2	0.304	-0.224	0.56	20.83	-2.033	-0.479	0.716
12.21	-0.006	-0.138	0.595	20.84	-1.964	-0.536	0.733
12.22	-0.011	-0.139	0.74	20.85	-1.862	-0.584	0.61
12.23	-0.212	-0.118	0.732	20.86	-1.768	-0.651	0.464
12.24	-0.361	-0.167	0.797	20.87	-1.684	-0.648	0.339
12.25	-0.462	-0.235	0.786	20.88	-1.593	-0.596	0.237
12.26	-0.698	-0.262	0.8	20.89	-1.516	-0.523	0.147
12.27	-0.869	-0.244	0.813	20.9	-1.461	-0.44	0.063
12.28	-1.056	-0.162	0.828	20.91	-1.433	-0.329	-0.012
12.29	-1.328	-0.151	0.828	20.92	-1.422	-0.22	-0.075
12.3	-1.522	-0.225	0.876	20.93	-1.415	-0.157	-0.122
12.31	-1.687	-0.172	0.848	20.94	-1.435	-0.137	-0.165
12.32	-1.889	-0.124	0.823	20.95	-1.456	-0.093	-0.197
12.33	-2.034	-0.172	0.88	20.96	-1.496	-0.011	-0.219
12.34	-2.186	-0.228	0.904	20.97	-1.489	0.001	-0.244
12.35	-2.364	-0.272	0.944	20.98	-1.424	-0.031	-0.264
12.36	-2.504	-0.273	0.966	20.99	-1.355	-0.1	-0.285
12.37	-2.642	-0.293	0.972	21	-1.294	-0.166	-0.302
12.38	-2.924	-0.332	0.95	21.01	-1.205	-0.207	-0.307
12.39	-3.043	-0.345	0.935	21.02	-1.083	-0.205	-0.305
12.4	-3.156	-0.322	0.937	21.03	-1.004	-0.215	-0.286
12.41	-3.267	-0.289	0.931	21.04	-0.883	-0.236	-0.215
12.42	-3.352	-0.255	0.923	21.05	-0.706	-0.28	-0.221
12.43	-3.441	-0.264	0.9	21.06	-0.559	-0.312	-0.221
12.44	-3.535	-0.293	0.875	21.07	-0.403	-0.211	0.065
12.45	-3.608	-0.298	0.845	21.08	-0.277	-0.18	0.255
12.46	-3.672	-0.31	0.81	21.09	-0.218	-0.435	0.276
12.47	-3.736	-0.348	0.781	21.1	-0.155	-0.169	-0.217
12.48	-3.781	-0.376	0.761	21.11	-0.145	-0.377	-0.372
12.49	-3.831	-0.346	0.742	21.12	-0.178	-0.279	-0.372
12.5	-3.902	-0.304	0.725	21.13	-0.267	-0.325	-0.416
12.51	-3.958	-0.316	0.736	21.14	-0.261	-0.337	-0.389
12.52	-4.001	-0.357	0.749	21.15	-0.415	-0.311	-0.459
12.53	-4.039	-0.378	0.759	21.16	-0.419	-0.337	-0.453
12.54	-4.07	-0.392	0.782	21.17	-0.519	-0.383	-0.46
12.55	-4.119	-0.412	0.805	21.18	-0.559	-0.442	-0.484
12.56	-4.178	-0.456	0.835	21.19	-0.576	-0.438	-0.486
12.57	-4.214	-0.499	0.845	21.2	-0.644	-0.446	-0.499
12.58	-4.247	-0.478	0.851	21.21	-0.627	-0.436	-0.494
12.59	-4.288	-0.427	0.868	21.22	-0.683	-0.431	-0.496
12.6	-4.334	-0.424	0.878	21.23	-0.667	-0.434	-0.489
12.61	-4.383	-0.44	0.895	21.24	-0.702	-0.442	-0.518
12.62	-4.424	-0.491	0.92	21.25	-0.728	-0.462	-0.531
12.63	-4.457	-0.513	0.95	21.26	-0.891	-0.453	-0.452
12.64	-4.458	-0.498	0.988	21.27	-0.92	-0.464	-0.451
12.65	-4.459	-0.459	1.021	21.28	-0.907	-0.487	-0.456
12.66	-4.461	-0.433	1.054	21.29	-0.945	-0.542	-0.464
12.67	-4.444	-0.435	1.102	21.3	-0.95	-0.573	-0.496
12.68	-4.424	-0.444	1.14	21.31	-0.964	-0.639	-0.517
12.69	-4.403	-0.492	1.143	21.32	-0.975	-0.664	-0.542
12.7	-4.376	-0.522	1.131	21.33	-0.971	-0.649	-0.558
12.71	-4.333	-0.539	1.155	21.34	-0.975	-0.618	-0.546
12.72	-4.275	-0.53	1.175	21.35	-0.976	-0.64	-0.573
12.73	-4.219	-0.516	1.19	21.36	-0.975	-0.652	-0.594
12.74	-4.17	-0.492	1.202	21.37	-0.96	-0.661	-0.603
12.75	-4.114	-0.506	1.224	21.38	-0.954	-0.65	-0.628
12.76	-4.043	-0.496	1.252	21.39	-0.95	-0.669	-0.645
12.77	-3.968	-0.52	1.258	21.4	-0.951	-0.688	-0.661
12.78	-3.894	-0.581	1.258	21.41	-0.944	-0.701	-0.67
12.79	-3.798	-0.611	1.267	21.42	-0.916	-0.664	-0.676
12.8	-3.711	-0.661	1.284	21.43	-0.888	-0.643	-0.69
12.81	-3.64	-0.746	1.236	21.44	-0.856	-0.68	-0.701
12.82	-3.565	-0.801	1.194	21.45	-0.826	-0.754	-0.708
12.83	-3.525	-1.067	1.166	21.46	-0.805	-0.798	-0.715
12.84	-3.447	-1.098	1.104	21.47	-0.777	-0.77	-0.711
12.85	-3.409	-1.057	1.02	21.48	-0.743	-0.766	-0.713
12.86	-3.331	-1.005	1.012	21.49	-0.709	-0.715	-0.702
12.87	-3.263	-0.955	1.008	21.5	-0.672	-0.649	-0.699
12.88	-3.157	-0.977	1.132	21.51	-0.651	-0.641	-0.711
12.89	-2.976	-0.792	1.161	21.52	-0.621	-0.659	-0.714
12.9	-2.752	-0.808	1.132	21.53	-0.59	-0.661	-0.737
12.91	-2.532	-0.774	1.098	21.54	-0.568	-0.675	-0.717
12.92	-2.386	-0.78	1.068	21.55	-0.541	-0.651	-0.713
12.93	-2.259	-0.846	1.022	21.56	-0.507	-0.587	-0.722
12.94	-2.14	-0.899	0.968	21.57	-0.473	-0.554	-0.715
12.95	-2.044	-0.907	0.928	21.58	-0.448	-0.551	-0.712
12.96	-1.997	-0.845	0.9	21.59	-0.426	-0.568	-0.712
12.97	-1.895	-0.783	0.868	21.6	-0.4	-0.592	-0.712
12.98	-1.755	-0.74	0.84	21.61	-0.366	-0.612	-0.713
12.99	-1.599	-0.714	0.814	21.62	-0.321	-0.617	-0.712
13	-1.444	-0.695	0.785	21.63	-0.267	-0.594	-0.713
13.01	-1.288	-0.684	0.754	21.64	-0.226	-0.574	-0.722
13.02	-1.142	-0.682	0.726	21.65	-0.195	-0.577	-0.75
13.03	-0.998	-0.683	0.695	21.66	-0.158	-0.648	-0.787
13.04	-0.842	-0.701	0.661	21.67	-0.113	-0.613	-0.816
13.05	-0.691	-0.732	0.635	21.68	-0.056	-0.526	-0.744
13.06	-0.552	-0.771	0.626	21.69	-0.002	-0.424	-0.712
13.07	-0.418	-0.796	0.616	21.7	0.066	-0.456	-0.695
13.08	-0.293	-0.801	0.547	21.71	0.118	-0.513	-0.702
13.09	-0.164	-0.781	0.365	21.72	0.168	-0.536	-0.707
13.1	-0.05	-0.887	0.171	21.73	0.237	-0.481	-0.753
13.11	-0.155	-0.785	0.486	21.74	0.314	-0.458	-0.778
13.12	-0.165	-0.891	0.539	21.75	0.422	-0.456	-0.815
13.13	-0.022	-0.937	0.538	21.76	0.502	-0.436	-0.831
13.14	0.04	-1.033	0.831	21.77	0.564	-0.443	-0.842
13.15	0.135	-1.069	0.74	21.78	0.611	-0.447	-0.864
13.16	0.108	-1.455	0.846	21.79	0.657	-0.423	-0.859
13.17	-0.195	-1.265	0.638	21.8	0.697	-0.439	-0.872
13.18	-0.443	-1.104	0.669	21.81	0.727	-0.507	-0.876
13.19	-0.637	-1.221	0.524	21.82	0.774	-0.561	-0.887
13.2	-0.743	-1.375	0.32	21.83	0.822	-0.582	-0.892
13.21	-0.813	-1.413	0.24	21.84	0.871	-0.57	-0.888
13.22	-0.706	-1.378	0.106	21.85	0.913	-0.557	-0.879
13.23	-0.676	-1.322	0.014	21.86	0.948	-0.533	-0.885
13.24	-0.585	-1.21	0.029	21.87	0.981	-0.511	-0.89
13.25	-0.515	-1.229	0.047	21.88	1.014	-0.496	-0.891
13.26	-0.485	-1.149	0.172	21.89	1.033	-0.495	-0.871
13.27	-0.478	-1.115	0.216	21.9	1.033	-0.521	-0.856
13.28	-0.492	-1.127	0.31	21.91	1.026	-0.558	-0.84
13.29	-0.584	-1.144	0.29	21.92	1.032	-0.613	-0.829
13.3	-0.645	-1.172	0.293	21.93	1.008	-0.671	-0.817
13.31	-0.939	-1.156	0.376	21.94	0.955	-0.682	-0.821
13.32	-0.981	-1.128	0.348	21.95	0.901	-0.633	-0.844
13.33	-0.994	-1.1	0.313	21.96	0.885	-0.568	-0.887
13.34	-0.98	-1.093	0.277	21.97	0.888	-0.528	-0.894
13.35	-0.929	-1.113	0.261	21.98	0.837	-0.515	-0.817
13.36	-0.871	-1.097	0.23	21.99	0.666	-0.507	-0.602
13.37	-0.803	-1.057	0.208	22	0.858	-0.338	-0.781
13.38	-0.754	-1.004	0.184	22.01	0.047	-0.896	-0.142
13.39	-0.689	-0.999	0.188	22.02	0.264	-0.627	-0.349
13.4	-0.639	-1.014	0.203	22.03	0.273	-0.28	-0.44
13.41	-0.626	-1.043	0.225	22.04	0.106	-0.741	-0.554
13.42	-0.62	-1.019	0.223	22.05	0.112	-0.44	-0.599
13.43	-0.591	-0.979	0.226	22.06	-0.052	-0.426	-0.518
13.44	-0.539	-0.92	0.225	22.07	-0.242	-0.498	-0.511
13.45	-0.47	-0.886	0.213	22.08	-0.291	-0.398	-0.476
13.46	-0.396	-0.878	0.207	22.09	-0.385	-0.382	-0.421
13.47	-0.327	-0.89	0.201	22.1	-0.539	-0.431	-0.412
13.48	-0.259	-0.845	0.202	22.11	-0.657	-0.391	-0.353
13.49	-0.182	-0.742	0.204	22.12	-0.804	-0.354	-0.346
13.5	-0.088	-0.685	0.204	22.13	-0.949	-0.338	-0.308
13.51	0.006	-0.728	0.211	22.14	-1.043	-0.335	-0.272
13.52	0.1	-0.83	0.215	22.15	-1.114	-0.358	-0.255
13.53	0.199	-0.843	0.204	22.16	-1.224	-0.366	-0.228
13.54	0.298	-0.765	0.225	22.17	-1.266	-0.391	-0.224
13.55	0.38	-0.674	0.238	22.18	-1.306	-0.442	-0.246
13.56	0.46	-0.713	0.257	22.19	-1.387	-0.455	-0.272
13.57	0.54	-0.745	0.271	22.2	-1.442	-0.477	-0.294
13.58	0.629	-0.749	0.277	22.21	-1.479	-0.47	-0.321
13.59	0.729	-0.727	0.256	22.22	-1.564	-0.477	-0.338
13.6	0.848	-0.712	0.223	22.23	-1.631	-0.471	-0.346
13.61	0.948	-0.699	0.229	22.24	-1.646	-0.471	-0.34
13.62	1.047	-0.684	0.232	22.25	-1.636	-0.443	-0.363
13.63	1.107	-0.686	0.25	22.26	-1.627	-0.519	-0.343
13.64	1.182	-0.675	0.258	22.27	-1.611	-0.508	-0.294
13.65	1.243	-0.66	0.272	22.28	-1.644	-0.509	-0.329
13.66	1.316	-0.674	0.294	22.29	-1.725	-0.506	-0.32
13.67	1.371	-0.68	0.296	22.3	-1.798	-0.471	-0.346
13.68	1.423	-0.68	0.29	22.31	-1.852	-0.441	-0.396
13.69	1.469	-0.666	0.274	22.32	-1.89	-0.423	-0.435
13.7	1.513	-0.644	0.267	22.33	-1.93	-0.418	-0.465
13.71	1.557	-0.618	0.26	22.34	-1.955	-0.44	-0.493
13.72	1.587	-0.593	0.254	22.35	-1.983	-0.431	-0.486
13.73	1.623	-0.583	0.246	22.36	-1.992	-0.393	-0.481
13.74	1.658	-0.607	0.239	22.37	-1.979	-0.346	-0.481
13.75	1.692	-0.623	0.234	22.38	-1.951	-0.306	-0.458
13.76	1.713	-0.598	0.232	22.39	-1.927	-0.307	-0.452
13.77	1.731	-0.56	0.238	22.4	-1.916	-0.354	-0.434
13.78	1.752	-0.535	0.241	22.41	-1.911	-0.376	-0.421
13.79	1.772	-0.513	0.248	22.42	-1.906	-0.353	-0.408
13.8	1.801	-0.491	0.247	22.43	-1.896	-0.325	-0.405
13.81	1.839	-0.477	0.24	22.44	-1.878	-0.308	-0.391
13.82	1.883	-0.484	0.228	22.45	-1.863	-0.306	-0.355
13.83	1.923	-0.491	0.212	22.46	-1.847	-0.301	-0.328
13.84	1.971	-0.472	0.203	22.47	-1.831	-0.309	-0.307
13.85	2.018	-0.424	0.2	22.48	-1.819	-0.305	-0.286
13.86	2.055	-0.39	0.202	22.49	-1.817	-0.265	-0.298
13.87	2.084	-0.397	0.202	22.5	-1.816	-0.235	-0.326
13.88	2.112	-0.423	0.196	22.51	-1.822	-0.197	-0.327
13.89	2.142	-0.41	0.19	22.52	-1.828	-0.213	-0.336
13.9	2.159	-0.336	0.193	22.53	-1.826	-0.266	-0.325
13.91	2.16	-0.246	0.185	22.54	-1.824	-0.302	-0.291
13.92	2.133	-0.206	0.172	22.55	-1.822	-0.287	-0.257
13.93	2.099	-0.217	0.166	22.56	-1.831	-0.258	-0.208
13.94	2.062	-0.232	0.165	22.57	-1.865	-0.255	-0.013
13.95	2.028	-0.233	0.175	22.58	-1.894	-0.263	0.166
13.96	1.989	-0.234	0.183	22.59	-1.945	-0.208	0.291
13.97	1.963	-0.242	0.186	22.6	-1.971	-0.119	0.39
13.98	1.964	-0.255	0.183	22.61	-1.964	-0.123	0.437
13.99	1.991	-0.271	0.172	22.62	-1.906	-0.405	0.502
14	2.02	-0.283	0.158	22.63	-1.839	-0.584	0.519
14.01	2.031	-0.283	0.136	22.64	-1.734	-0.611	0.411
14.02	2.034	-0.265	0.109	22.65	-1.658	-0.548	0.316
14.03	2.037	-0.276	0.081	22.66	-1.559	-0.423	0.247
14.04	2.018	-0.314	0.08	22.67	-1.436	-0.299	0.189
14.05	1.935	-0.336	0.149	22.68	-1.308	-0.177	0.134
14.06	1.584	-0.114	0.47	22.69	-1.198	-0.06	0.08
14.07	1.866	-0.771	0.091	22.7	-1.117	0.032	0.027
14.08	1.138	-0.276	-0.012	22.71	-1.063	0.111	-0.025
14.09	1.634	-0.695	0.115	22.72	-1.022	0.175	-0.068
14.1	1.421	-0.338	0.258	22.73	-0.991	0.201	-0.105
14.11	1.533	-0.415	0.344	22.74	-0.988	0.209	-0.142
14.12	1.457	-0.299	0.31	22.75	-1.06	0.207	-0.184
14.13	1.302	-0.319	0.389	22.76	-1.2	0.173	-0.225
14.14	1.287	-0.305	0.415	22.77	-1.372	0.109	-0.269
14.15	1.174	-0.333	0.444	22.78	-1.484	0.032	-0.312
14.16	1.087	-0.304	0.487	22.79	-1.526	-0.026	-0.346
14.17	1.013	-0.246	0.532	22.8	-1.534	-0.076	-0.372
14.18	0.861	-0.239	0.59	22.81	-1.566	-0.131	-0.402
14.19	0.742	-0.279	0.611	22.82	-1.591	-0.18	-0.433
14.2	0.621	-0.32	0.63	22.83	-1.592	-0.223	-0.451
14.21	0.478	-0.342	0.615	22.84	-1.565	-0.266	-0.457
14.22	0.352	-0.358	0.591	22.85	-1.545	-0.382	-0.473
14.23	0.235	-0.353	0.592	22.86	-1.521	-0.538	-0.534
14.24	0.103	-0.364	0.596	22.87	-1.459	-0.652	-0.698
14.25	-0.007	-0.344	0.596	22.88	-1.48	-0.603	-0.861
14.26	-0.118	-0.34	0.591	22.89	-1.487	-0.581	-0.711
14.27	-0.248	-0.339	0.56	22.9	-1.579	-0.576	-0.73
14.28	-0.355	-0.332	0.528	22.91	-1.267	-0.539	-0.177
14.29	-0.453	-0.31	0.5	22.92	-1.244	-0.749	0.763
14.3	-0.557	-0.332	0.472	22.93	-1.161	-0.744	0.619
14.31	-0.659	-0.345	0.471	22.94	-1.22	-0.609	0.115
14.32	-0.756	-0.361	0.448	22.95	-1.178	-0.551	-0.053
14.33	-0.863	-0.392	0.42	22.96	-1.154	-0.521	-0.18
14.34	-0.972	-0.417	0.397	22.97	-1.119	-0.451	-0.285
14.35	-1.059	-0.446	0.372	22.98	-1.09	-0.374	-0.417
14.36	-1.151	-0.468	0.352	22.99	-1.365	-0.747	0.201
14.37	-1.317	-0.481	0.295	23	-1.792	-0.96	0.395
14.38	-1.387	-0.491	0.28	23.01	-1.597	-1.05	0.104
14.39	-1.46	-0.52	0.266	23.02	-1.335	-0.881	-0.299
14.4	-1.53	-0.526	0.239	23.03	-1.255	-0.668	-0.632
14.41	-1.589	-0.501	0.219	23.04	-1.11	-0.698	-0.897
14.42	-1.65	-0.5	0.216	23.05	-1.031	-0.439	-1.185
14.43	-1.714	-0.503	0.218	23.06	-1.056	-0.332	-1.254
14.44	-1.771	-0.496	0.229	23.07	-1.069	-0.367	-1.152
14.45	-1.839	-0.479	0.219	23.08	-1.135	-0.43	-1.087
14.46	-1.904	-0.469	0.212	23.09	-1.17	-0.465	-1.061
14.47	-1.954	-0.454	0.217	23.1	-1.191	-0.424	-0.994
14.48	-1.998	-0.437	0.234	23.11	-1.193	-0.473	-0.978
14.49	-2.074	-0.468	0.253	23.12	-1.18	-0.465	-0.961
14.5	-2.16	-0.492	0.284	23.13	-1.213	-0.52	-0.911
14.51	-2.213	-0.496	0.32	23.14	-1.251	-0.477	-0.862
14.52	-2.277	-0.53	0.329	23.15	-1.266	-0.556	-0.826
14.53	-2.356	-0.535	0.351	23.16	-1.292	-0.586	-0.802
14.54	-2.408	-0.516	0.393	23.17	-1.29	-0.61	-0.781
14.55	-2.465	-0.522	0.4	23.18	-1.312	-0.62	-0.789
14.56	-2.541	-0.534	0.42	23.19	-1.328	-0.612	-0.783
14.57	-2.59	-0.514	0.448	23.2	-1.337	-0.574	-0.779
14.58	-2.643	-0.521	0.474	23.21	-1.351	-0.541	-0.781
14.59	-2.722	-0.537	0.511	23.22	-1.349	-0.545	-0.799
14.6	-2.777	-0.539	0.553	23.23	-1.362	-0.6	-0.811
14.61	-2.824	-0.556	0.599	23.24	-1.356	-0.629	-0.814
14.62	-2.881	-0.568	0.632	23.25	-1.35	-0.599	-0.791
14.63	-2.911	-0.565	0.666	23.26	-1.339	-0.56	-0.764
14.64	-2.933	-0.552	0.71	23.27	-1.323	-0.525	-0.746
14.65	-2.971	-0.552	0.753	23.28	-1.32	-0.519	-0.735
14.66	-2.986	-0.546	0.8	23.29	-1.32	-0.532	-0.727
14.67	-2.983	-0.536	0.837	23.3	-1.308	-0.547	-0.711
14.68	-2.989	-0.522	0.871	23.31	-1.287	-0.559	-0.696
14.69	-2.981	-0.493	0.904	23.32	-1.265	-0.545	-0.714
14.7	-2.959	-0.484	0.932	23.33	-1.246	-0.574	-0.717
14.71	-2.95	-0.509	0.954	23.34	-1.222	-0.59	-0.724
14.72	-2.929	-0.545	0.969	23.35	-1.183	-0.587	-0.728
14.73	-2.888	-0.578	0.991	23.36	-1.149	-0.568	-0.726
14.74	-2.838	-0.612	1.017	23.37	-1.125	-0.562	-0.715
14.75	-2.77	-0.631	1.04	23.38	-1.115	-0.584	-0.712
14.76	-2.697	-0.64	1.069	23.39	-1.104	-0.62	-0.715
14.77	-2.638	-0.645	1.095	23.4	-1.092	-0.648	-0.716
14.78	-2.572	-0.636	1.108	23.41	-1.079	-0.658	-0.723
14.79	-2.486	-0.615	1.107	23.42	-1.064	-0.648	-0.731
14.8	-2.418	-0.652	1.103	23.43	-1.043	-0.635	-0.741
14.81	-2.371	-0.711	1.001	23.44	-1.012	-0.639	-0.766
14.82	-2.342	-0.759	0.92	23.45	-0.984	-0.658	-0.781
14.83	-2.347	-0.869	0.855	23.46	-0.944	-0.658	-0.805
14.84	-2.353	-0.955	0.881	23.47	-0.922	-0.696	-0.792
14.85	-2.327	-1.007	0.922	23.48	-0.911	-0.717	-0.77
14.86	-2.263	-1.051	0.927	23.49	-0.903	-0.72	-0.724
14.87	-2.146	-1.103	1.064	23.5	-0.864	-0.702	-0.732
14.88	-2.102	-1.019	1.193	23.51	-0.808	-0.696	-0.743
14.89	-2.034	-0.931	1.322	23.52	-0.761	-0.681	-0.781
14.9	-1.964	-0.994	1.422	23.53	-0.714	-0.691	-0.802
14.91	-1.864	-1.079	1.511	23.54	-0.666	-0.672	-0.812
14.92	-1.775	-1.087	1.53	23.55	-0.652	-0.673	-0.817
14.93	-1.7	-1.003	1.453	23.56	-0.639	-0.708	-0.814
14.94	-1.596	-0.983	1.364	23.57	-0.621	-0.71	-0.819
14.95	-1.49	-0.979	1.284	23.58	-0.59	-0.674	-0.828
14.96	-1.373	-0.943	1.216	23.59	-0.542	-0.655	-0.842
14.97	-1.278	-0.867	1.145	23.6	-0.502	-0.652	-0.848
14.98	-1.182	-0.793	1.034	23.61	-0.474	-0.692	-0.842
14.99	-1.052	-0.758	0.86	23.62	-0.462	-0.742	-0.843
15	-0.898	-0.806	0.614	23.63	-0.455	-0.767	-0.839
15.01	-0.912	-0.641	0.597	23.64	-0.441	-0.743	-0.829
15.02	-0.745	-0.912	0.644	23.65	-0.422	-0.682	-0.823
15.03	-0.685	-0.883	0.576	23.66	-0.403	-0.671	-0.822
15.04	-0.604	-0.774	0.824	23.67	-0.402	-0.697	-0.83
15.05	-0.572	-0.677	1.075	23.68	-0.39	-0.715	-0.83
15.06	-0.658	-0.667	1.082	23.69	-0.348	-0.735	-0.787
15.07	-0.808	-0.708	0.963	23.7	-0.294	-0.711	-0.764
15.08	-0.907	-0.786	0.905	23.71	-0.249	-0.679	-0.74
15.09	-1.001	-0.664	0.861	23.72	-0.215	-0.659	-0.747
15.1	-1.081	-0.62	0.82	23.73	-0.174	-0.67	-0.742
15.11	-1.177	-0.583	0.754	23.74	-0.138	-0.654	-0.764
15.12	-1.232	-0.634	0.664	23.75	-0.103	-0.626	-0.759
15.13	-1.277	-0.692	0.611	23.76	-0.077	-0.59	-0.756
15.14	-1.323	-0.703	0.542	23.77	-0.056	-0.589	-0.738
15.15	-1.349	-0.688	0.528	23.78	-0.042	-0.62	-0.719
15.16	-1.366	-0.701	0.522	23.79	-0.047	-0.665	-0.679
15.17	-1.388	-0.697	0.474	23.8	-0.05	-0.695	-0.634
15.18	-1.397	-0.736	0.503	23.81	-0.054	-0.699	-0.613
15.19	-1.393	-0.764	0.508	23.82	-0.047	-0.723	-0.617
15.2	-1.392	-0.81	0.526	23.83	-0.053	-0.743	-0.613
15.21	-1.364	-0.803	0.546	23.84	-0.058	-0.713	-0.604
15.22	-1.362	-0.782	0.541	23.85	-0.076	-0.671	-0.593
15.23	-1.322	-0.752	0.531	23.86	-0.103	-0.649	-0.604
15.24	-1.295	-0.71	0.538	23.87	-0.119	-0.645	-0.613
15.25	-1.257	-0.698	0.514	23.88	-0.13	-0.652	-0.635
15.26	-1.212	-0.725	0.509	23.89	-0.138	-0.666	-0.625
15.27	-1.348	-0.725	0.542	23.9	-0.198	-0.644	-0.561
15.28	-1.274	-0.741	0.524	23.91	-0.375	-0.602	-0.431
15.29	-1.207	-0.73	0.506	23.92	-0.127	-0.393	-0.717
15.3	-1.143	-0.685	0.474	23.93	-0.731	-1.082	-0.49
15.31	-1.088	-0.643	0.47	23.94	-0.572	-0.778	-0.521
15.32	-1.018	-0.585	0.455	23.95	-0.631	-0.485	-0.559
15.33	-0.952	-0.531	0.44	23.96	-0.941	-0.75	-0.542
15.34	-0.877	-0.495	0.437	23.97	-0.957	-0.562	-0.572
15.35	-0.818	-0.493	0.427	23.98	-1.109	-0.509	-0.537
15.36	-0.76	-0.512	0.412	23.99	-1.319	-0.465	-0.522
15.37	-0.696	-0.524	0.409	24	-1.412	-0.459	-0.5
15.38	-0.637	-0.513	0.419	24.01	-1.573	-0.43	-0.465
15.39	-0.565	-0.515	0.423	24.02	-1.799	-0.382	-0.431
15.4	-0.487	-0.503	0.428	24.03	-1.952	-0.407	-0.387
15.41	-0.409	-0.459	0.43	24.04	-2.12	-0.427	-0.354
15.42	-0.363	-0.421	0.436	24.05	-2.326	-0.391	-0.318
15.43	-0.32	-0.401	0.436	24.06	-2.452	-0.386	-0.271
15.44	-0.273	-0.38	0.418	24.07	-2.569	-0.397	-0.236
15.45	-0.217	-0.338	0.338	24.08	-2.704	-0.384	-0.206
15.46	-0.15	-0.331	0.298	24.09	-2.795	-0.392	-0.199
15.47	-0.081	-0.322	0.273	24.1	-2.888	-0.404	-0.206
15.48	-0.01	-0.341	0.314	24.11	-3	-0.378	-0.19
15.49	0.043	-0.375	0.349	24.12	-3.09	-0.422	-0.169
15.5	0.07	-0.421	0.398	24.13	-3.197	-0.418	-0.169
15.51	0.07	-0.434	0.42	24.14	-3.351	-0.426	-0.207
15.52	0.081	-0.411	0.431	24.15	-3.444	-0.49	-0.213
15.53	0.113	-0.379	0.433	24.16	-3.522	-0.554	-0.203
15.54	0.158	-0.363	0.426	24.17	-3.607	-0.472	-0.21
15.55	0.21	-0.358	0.417	24.18	-3.651	-0.512	-0.092
15.56	0.27	-0.336	0.403	24.19	-3.671	-0.537	-0.051
15.57	0.334	-0.309	0.404	24.2	-3.679	-0.527	-0.017
15.58	0.413	-0.293	0.416	24.21	-3.684	-0.553	-0.002
15.59	0.504	-0.283	0.43	24.22	-3.701	-0.582	-0.025
15.6	0.596	-0.26	0.438	24.23	-3.706	-0.574	-0.034
15.61	0.681	-0.219	0.439	24.24	-3.702	-0.564	-0.045
15.62	0.75	-0.192	0.427	24.25	-3.682	-0.559	-0.084
15.63	0.813	-0.209	0.416	24.26	-3.673	-0.561	-0.092
15.64	0.875	-0.255	0.405	24.27	-3.671	-0.576	-0.116
15.65	0.936	-0.276	0.392	24.28	-3.648	-0.552	-0.12
15.66	0.988	-0.247	0.377	24.29	-3.618	-0.548	-0.127
15.67	1.02	-0.208	0.358	24.3	-3.598	-0.564	-0.135
15.68	1.027	-0.193	0.338	24.31	-3.568	-0.589	-0.133
15.69	1.024	-0.203	0.324	24.32	-3.536	-0.61	-0.145
15.7	1.035	-0.214	0.312	24.33	-3.506	-0.621	-0.147
15.71	1.053	-0.208	0.293	24.34	-3.466	-0.613	-0.151
15.72	1.064	-0.194	0.275	24.35	-3.397	-0.576	-0.147
15.73	1.072	-0.205	0.264	24.36	-3.321	-0.545	-0.142
15.74	1.085	-0.238	0.26	24.37	-3.26	-0.533	-0.154
15.75	1.096	-0.264	0.261	24.38	-3.206	-0.55	-0.167
15.76	1.102	-0.256	0.261	24.39	-3.139	-0.573	-0.185
15.77	1.111	-0.209	0.245	24.4	-3.056	-0.575	-0.195
15.78	1.103	-0.183	0.226	24.41	-2.973	-0.538	-0.196
15.79	1.087	-0.169	0.212	24.42	-2.908	-0.496	-0.194
15.8	1.061	-0.152	0.193	24.43	-2.836	-0.463	-0.161
15.81	1.034	-0.141	0.179	24.44	-2.751	-0.453	-0.138
15.82	1.025	-0.16	0.165	24.45	-2.658	-0.405	-0.111
15.83	1.024	-0.201	0.157	24.46	-2.566	-0.389	-0.079
15.84	1.03	-0.223	0.154	24.47	-2.523	-0.317	-0.061
15.85	1.029	-0.205	0.143	24.48	-2.471	-0.32	-0.04
15.86	1.014	-0.158	0.132	24.49	-2.424	-0.326	-0.02
15.87	0.998	-0.115	0.119	24.5	-2.394	-0.283	-0.023
15.88	0.992	-0.127	0.116	24.51	-2.342	-0.262	-0.017
15.89	0.992	-0.206	0.102	24.52	-2.304	-0.266	-0.002
15.9	1.004	-0.314	0.081	24.53	-2.297	-0.261	-0.012
15.91	1.011	-0.383	0.064	24.54	-2.289	-0.311	-0.007
15.92	1.005	-0.407	0.099	24.55	-2.282	-0.342	0.01
15.93	1.001	-0.419	0.193	24.56	-2.268	-0.345	0.025
15.94	1.015	-0.213	0.244	24.57	-2.211	-0.256	0.065
15.95	0.936	-0.263	0.15	24.58	-2.141	-0.159	0.085
15.96	0.961	-0.201	0.202	24.59	-2.12	-0.118	0.253
15.97	1.002	-0.172	0.189	24.6	-2.107	-0.129	0.437
15.98	0.96	-0.203	0.198	24.61	-2.08	-0.166	0.631
15.99	0.951	-0.218	0.22	24.62	-2.093	-0.171	0.779
16	0.947	-0.232	0.229	24.63	-2.105	-0.16	0.875
16.01	0.871	-0.266	0.267	24.64	-2.025	-0.29	0.92
19.17	0.097	-0.111	0.56	24.65	-1.932	-0.533	1.002
19.18	0.144	-0.136	0.498	24.66	-1.842	-0.67	1.043
19.19	0.157	-0.196	0.533	24.67	-1.777	-0.614	0.966
19.2	0.124	-0.231	0.579	24.68	-1.716	-0.526	0.867
19.21	0.125	-0.267	0.596	24.69	-1.624	-0.441	0.751
19.22	0.131	-0.279	0.644	24.7	-1.513	-0.376	0.621
19.23	0.115	-0.284	0.65	24.71	-1.416	-0.331	0.502
19.24	0.101	-0.21	0.647	24.72	-1.335	-0.323	0.388
19.25	0.097	-0.178	0.645	24.73	-1.259	-0.308	0.289
19.26	0.055	-0.229	0.654	24.74	-1.202	-0.277	0.197
19.27	0.036	-0.271	0.663	24.75	-1.185	-0.242	0.122
19.28	0.045	-0.313	0.653	24.76	-1.198	-0.236	0.051
19.29	0.033	-0.365	0.609	24.77	-1.221	-0.252	-0.024
19.3	0.047	-0.388	0.561	24.78	-1.219	-0.271	-0.083
19.31	0.053	-0.38	0.537	24.79	-1.18	-0.282	-0.125
19.32	0.054	-0.401	0.511	24.8	-1.126	-0.28	-0.152
19.33	0.081	-0.452	0.479	24.81	-1.088	-0.256	-0.167
19.34	0.098	-0.481	0.467	24.82	-1.058	-0.211	-0.176
19.35	0.087	-0.518	0.463	24.83	-1.013	-0.169	-0.191
19.36	0.083	-0.55	0.472	24.84	-0.942	-0.18	-0.208
19.37	0.099	-0.595	0.468	24.85	-0.885	-0.258	-0.227
19.38	0.125	-0.634	0.459	24.86	-0.844	-0.355	-0.236
19.39	0.157	-0.651	0.438	24.87	-0.811	-0.394	-0.235
19.4	0.179	-0.667	0.405	24.88	-0.76	-0.373	-0.248
19.41	0.196	-0.665	0.368	24.89	-0.664	-0.334	-0.292
19.42	0.233	-0.654	0.335	24.9	-0.575	-0.345	-0.361
19.43	0.269	-0.667	0.299	24.91	-0.633	-0.271	-0.2
19.44	0.287	-0.705	0.257	24.92	-0.491	-0.349	-0.215
19.45	0.293	-0.725	0.221	24.93	-0.328	-0.159	-0.061
19.46	0.297	-0.732	0.198	24.94	-0.47	-0.213	0.209
19.47	0.294	-0.731	0.183	24.95	-0.401	-0.329	0.387
19.48	0.3	-0.717	0.202	24.96	-0.285	0.093	0.025
19.49	0.297	-0.69	0.201	24.97	-0.335	-0.398	-0.511
19.5	0.282	-0.652	0.178	24.98	-0.3	-0.185	-0.492
19.51	0.294	-0.599	0.182	24.99	-0.457	-0.201	-0.534
19.52	0.323	-0.572	0.192	25	-0.449	-0.265	-0.454
19.53	0.323	-0.575	0.21	25.01	-0.607	-0.268	-0.498
19.54	0.318	-0.603	0.233	25.02	-0.646	-0.306	-0.487
19.55	0.297	-0.627	0.258	25.03	-0.716	-0.285	-0.447
19.56	0.264	-0.643	0.262	25.04	-0.801	-0.254	-0.461
19.57	0.248	-0.666	0.207	25.05	-0.851	-0.288	-0.416
19.58	0.247	-0.649	0.215	25.06	-0.977	-0.297	-0.416
19.59	0.227	-0.668	0.197	25.07	-0.997	-0.339	-0.418
19.6	0.192	-0.706	0.214	25.08	-1.068	-0.401	-0.368
19.61	0.163	-0.72	0.245	25.09	-1.072	-0.364	-0.384
19.62	0.123	-0.685	0.295	25.1	-1.094	-0.341	-0.361
19.63	0.1	-0.621	0.359	25.11	-1.121	-0.284	-0.364
19.64	0.093	-0.605	0.4	25.12	-1.118	-0.223	-0.365
19.65	0.072	-0.664	0.428	25.13	-1.157	-0.221	-0.355
19.66	0.054	-0.71	0.45	25.14	-1.161	-0.246	-0.354
19.67	0.05	-0.702	0.471	25.15	-1.17	-0.267	-0.364
19.68	0.028	-0.677	0.496	25.16	-1.165	-0.253	-0.349
19.69	0.003	-0.677	0.523	25.17	-1.15	-0.234	-0.344
19.7	-0.002	-0.7	0.563	25.18	-1.138	-0.23	-0.338
19.71	-0.008	-0.685	0.597	25.19	-1.119	-0.252	-0.345
19.72	-0.008	-0.632	0.59	25.2	-1.332	-0.266	-0.298
19.73	-0.005	-0.688	0.584	25.21	-1.319	-0.27	-0.306
19.74	-0.02	-0.768	0.61	25.22	-1.305	-0.283	-0.324
19.75	-0.025	-0.829	0.631	25.23	-1.271	-0.295	-0.337
19.76	-0.011	-0.907	0.627	25.24	-1.225	-0.308	-0.348
19.77	0.008	-0.928	0.643	25.25	-1.187	-0.335	-0.371
19.78	0.024	-0.873	0.665	25.26	-1.133	-0.352	-0.392
19.79	0.038	-0.879	0.698	25.27	-1.084	-0.363	-0.413
19.8	0.02	-0.982	0.649	25.28	-1.027	-0.356	-0.425
19.81	-0.029	-1.058	0.601	25.29	-0.957	-0.34	-0.445
19.82	-0.071	-1.098	0.572	25.3	-0.886	-0.322	-0.463
19.83	-0.078	-1.183	0.566	25.31	-0.802	-0.317	-0.479
19.84	-0.105	-1.329	0.588	25.32	-0.716	-0.318	-0.498
19.85	-0.121	-1.388	0.582	25.33	-0.625	-0.311	-0.511
19.86	-0.159	-1.417	0.56	25.34	-0.54	-0.306	-0.531
19.87	-0.16	-1.372	0.66	25.35	-0.463	-0.337	-0.549
19.88	-0.186	-1.234	0.802	25.36	-0.374	-0.343	-0.563
19.89	-0.163	-1.08	0.912	25.37	-0.288	-0.327	-0.581
19.9	-0.142	-1.116	1.019	25.38	-0.199	-0.295	-0.595
19.91	-0.105	-1.163	1.125	25.39	-0.121	-0.277	-0.604
19.92	-0.071	-1.178	1.222	25.4	-0.031	-0.254	-0.622
19.93	-0.057	-1.161	1.235	25.41	0.057	-0.239	-0.638
19.94	-0.033	-1.063	1.154	25.42	0.144	-0.243	-0.642
19.95	0.045	-0.979	1.082	25.43	0.262	-0.255	-0.656
19.96	0.118	-0.902	1.022	25.44	0.373	-0.263	-0.658
19.97	0.126	-0.844	0.981	25.45	0.476	-0.254	-0.666
19.98	0.113	-0.817	0.928	25.46	0.536	-0.254	-0.678
19.99	0.126	-0.831	0.858	25.47	0.571	-0.267	-0.692
20	0.156	-0.851	0.797	25.48	0.599	-0.299	-0.712
20.01	0.133	-0.813	0.752	25.49	0.64	-0.328	-0.723
20.02	0.108	-0.755	0.714	25.5	0.7	-0.365	-0.707
20.03	0.128	-0.711	0.714	25.51	0.78	-0.382	-0.701
20.04	0.135	-0.693	0.691	25.52	0.872	-0.42	-0.677
20.05	0.166	-0.705	0.628	25.53	0.962	-0.419	-0.669
20.06	0.217	-0.673	0.52	25.54	1.047	-0.422	-0.662
20.07	0.28	-0.674	0.349	25.55	1.132	-0.408	-0.659
20.08	0.15	-0.781	0.316	25.56	1.227	-0.386	-0.672
20.09	0.075	-0.786	0.293	25.57	1.315	-0.38	-0.694
20.1	0.268	-1	0.366	25.58	1.395	-0.378	-0.719
20.11	0.245	-0.939	0.413	25.59	1.457	-0.38	-0.733
20.12	0.238	-0.882	0.738	25.6	1.507	-0.37	-0.748
20.13	0.185	-0.85	0.604	25.61	1.558	-0.359	-0.754
20.14	0.026	-0.865	0.448	25.62	1.615	-0.35	-0.756
20.15	-0.072	-0.813	0.362	25.63	1.669	-0.363	-0.758
20.16	-0.237	-0.774	0.34	25.64	1.711	-0.382	-0.761
20.17	-0.384	-0.67	0.306	25.65	1.757	-0.399	-0.753
20.18	-0.551	-0.65	0.338	25.66	1.801	-0.417	-0.75
20.19	-0.675	-0.645	0.295	25.67	1.827	-0.432	-0.754
20.2	-0.807	-0.64	0.301	25.68	1.819	-0.439	-0.766
20.21	-0.94	-0.573	0.234	25.69	1.8	-0.438	-0.784
20.22	-1.02	-0.542	0.236	25.7	1.791	-0.434	-0.801
20.23	-1.099	-0.557	0.247	25.71	1.793	-0.441	-0.816
20.24	-1.131	-0.584	0.305	25.72	1.805	-0.447	-0.827
20.25	-1.182	-0.579	0.37	25.73	1.81	-0.445	-0.831
20.26	-1.219	-0.55	0.386	25.74	1.804	-0.433	-0.835
20.27	-1.318	-0.55	0.381	25.75	1.791	-0.427	-0.832
20.28	-1.428	-0.551	0.382	25.76	1.777	-0.42	-0.833
20.29	-1.553	-0.54	0.372	25.77	1.735	-0.414	-0.824
20.3	-1.613	-0.542	0.387	25.78	1.694	-0.395	-0.814
20.31	-1.638	-0.559	0.418	25.79	1.654	-0.356	-0.808
20.32	-1.649	-0.493	0.422	25.8	1.619	-0.32	-0.802
20.33	-1.657	-0.437	0.442	25.81	1.582	-0.314	-0.799
20.34	-1.673	-0.333	0.363	25.82	1.539	-0.335	-0.821
20.35	-1.67	-0.377	0.441	25.83	1.475	-0.367	-0.819
20.36	-1.678	-0.367	0.475	25.84	1.362	-0.348	-0.743
20.37	-1.682	-0.328	0.507	25.85	1.127	-0.354	-0.451
20.38	-1.636	-0.44	0.523	25.86	1.314	-0.028	-0.55
20.39	-1.554	-0.523	0.494	25.87	0.896	-0.525	-0.408
20.4	-1.51	-0.533	0.498	25.88	1.076	-0.31	-0.476
20.41	-1.497	-0.488	0.492	25.89	1.086	-0.027	-0.61
20.42	-1.477	-0.447	0.477	25.9	0.764	-0.291	-0.567
20.43	-1.438	-0.408	0.474	25.91	0.597	-0.309	-0.571
20.44	-1.404	-0.393	0.479	25.92	0.429	-0.274	-0.545
20.45	-1.369	-0.499	0.489	25.93	0.195	-0.308	-0.53
20.46	-1.327	-0.681	0.492	25.94	0.091	-0.304	-0.522
20.47	-1.287	-0.71	0.466	25.95	-0.016	-0.254	-0.496
20.48	-1.267	-0.75	0.49	25.96	-0.217	-0.281	-0.495
20.49	-1.239	-0.756	0.49	25.97	-0.356	-0.301	-0.464
20.5	-1.24	-0.693	0.492	25.98	-0.469	-0.296	-0.449
20.51	-1.252	-0.612	0.51	25.99	-0.627	-0.278	-0.437
20.52	-1.26	-0.494	0.516	26	-0.725	-0.256	-0.409
20.53	-1.219	-0.389	0.486	26.01	-0.818	-0.239	-0.39
20.54	-1.144	-0.338	0.472	26.02	-0.935	-0.233	-0.36
20.55	-1.064	-0.358	0.451	26.03	-0.998	-0.224	-0.334
20.56	-0.963	-0.378	0.47	26.04	-1.047	-0.21	-0.326
20.57	-0.922	-0.37	0.487	26.05	-1.134	-0.215	-0.348
20.58	-0.885	-0.36	0.503	26.06	-1.197	-0.24	-0.396
20.59	-0.881	-0.33	0.501	26.07	-1.233	-0.278	-0.425
20.6	-0.839	-0.308	0.484	26.08	-1.296	-0.334	-0.435
20.61	-0.802	-0.301	0.462	26.09	-1.364	-0.39	-0.439
20.62	-0.755	-0.295	0.443	26.1	-1.447	-0.354	-0.469
20.63	-0.71	-0.279	0.435	26.11	-1.551	-0.428	-0.475
20.64	-0.676	-0.266	0.432	26.12	-1.606	-0.381	-0.496
20.65	-0.634	-0.261	0.435	26.13	-1.639	-0.349	-0.492
20.66	-0.626	-0.251	0.432	26.14	-1.701	-0.367	-0.439
20.67	-0.604	-0.218	0.424	26.15	-1.747	-0.396	-0.45
20.68	-0.583	-0.167	0.413	26.16	-1.79	-0.386	-0.469
20.69	-0.536	-0.115	0.405	26.17	-1.803	-0.36	-0.487
20.7	-0.49	-0.088	0.392	26.18	-1.816	-0.32	-0.509
20.71	-0.42	-0.079	0.389	26.19	-1.803	-0.277	-0.533
20.72	-0.337	-0.091	0.402	26.2	-1.804	-0.302	-0.577
20.73	-0.251	-0.146	0.411	26.21	-1.825	-0.357	-0.602
20.74	-0.16	-0.231	0.428	26.22	-1.823	-0.369	-0.621
20.75	-0.083	-0.283	0.439	26.23	-1.822	-0.379	-0.64
20.76	0.005	-0.267	0.445	26.24	-1.829	-0.394	-0.648
20.77	0.1	-0.22	0.44	26.25	-1.813	-0.395	-0.666
20.78	0.206	-0.204	0.424	26.26	-1.788	-0.383	-0.67
20.79	0.304	-0.213	0.405	26.27	-1.776	-0.394	-0.677
20.8	0.403	-0.207	0.389	26.28	-1.76	-0.396	-0.686
20.81	0.51	-0.18	0.37	26.29	-1.738	-0.375	-0.691
20.82	0.618	-0.162	0.362	26.3	-1.728	-0.347	-0.698
20.83	0.714	-0.17	0.371	26.31	-1.708	-0.341	-0.695
20.84	0.774	-0.195	0.397	26.32	-1.673	-0.307	-0.685
20.85	0.798	-0.205	0.42	26.33	-1.647	-0.246	-0.655
20.86	0.809	-0.188	0.43	26.34	-1.63	-0.226	-0.627
20.87	0.839	-0.178	0.442	26.35	-1.619	-0.216	-0.609
20.88	0.879	-0.207	0.47	26.36	-1.612	-0.268	-0.585
20.89	0.911	-0.249	0.489	26.37	-1.627	-0.292	-0.56
20.9	0.92	-0.284	0.504	26.38	-1.612	-0.336	-0.537
20.91	0.92	-0.326	0.507	26.39	-1.609	-0.317	-0.532
20.92	0.929	-0.369	0.507	26.4	-1.623	-0.32	-0.526
20.93	0.961	-0.365	0.485	26.41	-1.625	-0.325	-0.529
20.94	1.008	-0.346	0.448	26.42	-1.649	-0.29	-0.538
20.95	1.078	-0.337	0.414	26.43	-1.692	-0.28	-0.53
20.96	1.153	-0.349	0.398	26.44	-1.705	-0.204	-0.517
20.97	1.214	-0.358	0.391	26.45	-1.728	-0.168	-0.513
20.98	1.267	-0.362	0.395	26.46	-1.775	-0.172	-0.479
20.99	1.304	-0.346	0.399	26.47	-1.796	-0.181	-0.442
21	1.343	-0.31	0.401	26.48	-1.808	-0.185	-0.414
21.01	1.386	-0.29	0.391	26.49	-1.839	-0.202	-0.373
21.02	1.43	-0.315	0.356	26.5	-1.852	-0.212	-0.337
21.03	1.464	-0.365	0.339	26.51	-1.852	-0.209	-0.288
21.04	1.456	-0.378	0.375	26.52	-1.873	-0.218	-0.234
21.05	1.36	-0.365	0.506	26.53	-1.886	-0.227	-0.183
21.06	1.513	0.81	0.942	26.54	-1.906	-0.197	-0.073
21.07	1.092	0.014	0.302	26.55	-1.937	-0.185	0.188
21.08	1.11	0.29	0.312	26.56	-1.95	-0.185	0.438
21.09	1.512	-0.383	0.665	26.57	-1.97	-0.13	0.628
21.1	1.135	-0.153	0.541	26.58	-1.948	-0.152	0.733
21.11	1.227	-0.325	0.61	26.59	-1.76	-0.392	0.783
21.12	0.935	-0.265	0.61	26.6	-1.612	-0.533	0.835
21.13	0.843	-0.254	0.645	26.61	-1.524	-0.601	0.843
21.14	0.687	-0.187	0.64	26.62	-1.515	-0.577	0.8
21.15	0.419	-0.201	0.656	26.63	-1.498	-0.544	0.718
21.16	0.263	-0.237	0.647	26.64	-1.47	-0.506	0.607
21.17	0.111	-0.186	0.656	26.65	-1.438	-0.463	0.503
21.18	-0.079	-0.219	0.666	26.66	-1.397	-0.43	0.403
21.19	-0.232	-0.234	0.66	26.67	-1.366	-0.401	0.304
21.2	-0.376	-0.213	0.683	26.68	-1.364	-0.36	0.2
21.21	-0.545	-0.253	0.691	26.69	-1.37	-0.293	0.113
21.22	-0.698	-0.227	0.694	26.7	-1.37	-0.239	0.046
21.23	-0.83	-0.23	0.725	26.71	-1.375	-0.2	-0.01
21.24	-0.998	-0.241	0.735	26.72	-1.393	-0.183	-0.05
21.25	-1.139	-0.27	0.735	26.73	-1.38	-0.191	-0.072
21.26	-1.382	-0.335	0.681	26.74	-1.326	-0.211	-0.083
21.27	-1.511	-0.396	0.679	26.75	-1.285	-0.219	-0.09
21.28	-1.637	-0.428	0.656	26.76	-1.264	-0.195	-0.096
21.29	-1.775	-0.397	0.646	26.77	-1.243	-0.158	-0.09
21.3	-1.91	-0.341	0.656	26.78	-1.203	-0.132	-0.077
21.31	-2.03	-0.264	0.666	26.79	-1.163	-0.137	-0.071
21.32	-2.128	-0.232	0.686	26.8	-1.125	-0.146	-0.067
21.33	-2.24	-0.295	0.691	26.81	-1.095	-0.146	-0.065
21.34	-2.352	-0.365	0.675	26.82	-1.051	-0.148	-0.058
21.35	-2.446	-0.364	0.685	26.83	-1.026	-0.157	-0.049
21.36	-2.538	-0.342	0.705	26.84	-1.027	-0.157	-0.044
21.37	-2.623	-0.323	0.71	26.85	-0.987	-0.143	-0.067
21.38	-2.705	-0.296	0.717	26.86	-0.858	-0.133	-0.144
21.39	-2.81	-0.267	0.728	26.87	-0.791	-0.251	-0.219
21.4	-2.908	-0.244	0.745	26.88	-0.769	-0.271	-0.101
21.41	-2.985	-0.257	0.753	26.89	-0.618	-0.158	0.075
21.42	-3.053	-0.326	0.754	26.9	-0.496	-0.117	0.246
21.43	-3.116	-0.367	0.772	26.91	-0.547	-0.23	0.348
21.44	-3.176	-0.359	0.796	26.92	-0.381	-0.257	0.15
21.45	-3.23	-0.343	0.785	26.93	-0.449	0.054	-0.131
21.46	-3.282	-0.357	0.78	26.94	-0.484	-0.257	-0.099
21.47	-3.325	-0.38	0.795	26.95	-0.504	-0.016	-0.183
21.48	-3.364	-0.362	0.8	26.96	-0.561	-0.085	-0.167
21.49	-3.389	-0.377	0.792	26.97	-0.554	-0.14	-0.138
21.5	-3.434	-0.367	0.784	26.98	-0.716	-0.183	-0.188
21.51	-3.479	-0.34	0.792	26.99	-0.704	-0.213	-0.169
21.52	-3.509	-0.323	0.821	27	-0.796	-0.139	-0.153
21.53	-3.546	-0.285	0.842	27.01	-0.804	-0.148	-0.174
21.54	-3.577	-0.285	0.846	27.02	-0.857	-0.145	-0.166
21.55	-3.6	-0.306	0.857	27.03	-0.928	-0.167	-0.159
21.56	-3.613	-0.351	0.86	27.04	-0.941	-0.186	-0.154
21.57	-3.619	-0.372	0.862	27.05	-1.018	-0.214	-0.132
21.58	-3.624	-0.357	0.869	27.06	-1.032	-0.162	-0.129
21.59	-3.634	-0.325	0.884	27.07	-1.093	-0.173	-0.132
21.6	-3.634	-0.307	0.905	27.08	-1.157	-0.206	-0.127
21.61	-3.611	-0.311	0.923	27.09	-1.197	-0.261	-0.152
21.62	-3.573	-0.332	0.941	27.1	-1.255	-0.336	-0.158
21.63	-3.523	-0.365	0.958	27.11	-1.262	-0.331	-0.134
21.64	-3.477	-0.379	0.989	27.12	-1.284	-0.303	-0.094
21.65	-3.447	-0.358	1.043	27.13	-1.307	-0.39	-0.034
21.66	-3.402	-0.364	1.086	27.14	-1.33	-0.445	0.066
21.67	-3.315	-0.428	1.099	27.15	-1.335	-0.434	0.08
21.68	-3.24	-0.509	1.049	27.16	-1.336	-0.414	0.069
21.69	-3.163	-0.583	1.033	27.17	-1.386	-0.375	0.022
21.7	-3.063	-0.588	1.069	27.18	-1.54	-0.358	0.007
21.71	-2.993	-0.564	1.107	27.19	-1.53	-0.338	-0.026
21.72	-2.925	-0.541	1.097	27.2	-1.53	-0.335	-0.066
21.73	-2.809	-0.547	1.099	27.21	-1.511	-0.327	-0.116
21.74	-2.68	-0.538	1.094	27.22	-1.498	-0.388	-0.09
21.75	-2.535	-0.532	1.116	27.23	-1.478	-0.305	-0.087
21.76	-2.394	-0.576	1.12	27.24	-1.454	-0.252	-0.052
21.77	-2.305	-0.789	1.087	27.25	-1.427	-0.26	-0.041
21.78	-2.243	-0.889	1.064	27.26	-1.385	-0.258	-0.07
21.79	-2.206	-0.994	1.01	27.27	-1.344	-0.238	-0.07
21.8	-2.124	-1.232	1.025	27.28	-1.282	-0.22	-0.123
21.81	-2.041	-1.202	0.985	27.29	-1.227	-0.22	-0.144
21.82	-1.969	-1.158	0.959	27.3	-1.167	-0.201	-0.158
21.83	-1.901	-1.117	0.944	27.31	-1.139	-0.176	-0.163
21.84	-1.863	-1.065	0.936	27.32	-1.085	-0.147	-0.176
21.85	-1.782	-1.087	1.082	27.33	-1.045	-0.132	-0.181
21.86	-1.684	-0.849	1.151	27.34	-1.01	-0.126	-0.186
21.87	-1.604	-0.93	1.257	27.35	-0.968	-0.115	-0.192
21.88	-1.505	-1.002	1.337	27.36	-0.941	-0.095	-0.217
21.89	-1.384	-1.02	1.389	27.37	-0.902	-0.086	-0.24
21.9	-1.245	-0.956	1.356	27.38	-0.87	-0.091	-0.271
21.91	-1.107	-0.865	1.312	27.39	-0.827	-0.116	-0.304
21.92	-0.991	-0.768	1.285	27.4	-0.783	-0.137	-0.336
21.93	-0.909	-0.683	1.259	27.41	-0.733	-0.147	-0.336
21.94	-0.876	-0.664	1.231	27.42	-0.682	-0.174	-0.271
21.95	-0.845	-0.725	1.208	27.43	-0.627	-0.196	-0.23
21.96	-0.784	-0.798	1.185	27.44	-0.571	-0.212	-0.218
21.97	-0.715	-0.841	1.151	27.45	-0.521	-0.19	-0.25
21.98	-0.615	-0.871	1.05	27.46	-0.465	-0.151	-0.29
21.99	-0.481	-0.907	0.839	27.47	-0.408	-0.126	-0.345
22	-0.523	-0.965	0.633	27.48	-0.343	-0.123	-0.399
22.01	-0.528	-0.834	0.769	27.49	-0.286	-0.105	-0.432
22.02	-0.667	-0.776	0.81	27.5	-0.235	-0.1	-0.453
22.03	-0.501	-0.806	0.719	27.51	-0.184	-0.104	-0.464
22.04	-0.449	-0.766	0.616	27.52	-0.127	-0.094	-0.477
22.05	-0.174	-0.962	0.638	27.53	-0.065	-0.05	-0.494
22.06	-0.094	-0.947	0.839	27.54	-0.003	0.016	-0.525
22.07	-0.08	-0.863	0.85	27.55	0.057	0.059	-0.553
22.08	-0.184	-0.879	0.731	27.56	0.114	0.065	-0.579
22.09	-0.254	-0.797	0.667	27.57	0.173	0.054	-0.604
22.1	-0.337	-0.716	0.536	27.58	0.24	0.053	-0.625
22.11	-0.427	-0.682	0.483	27.59	0.31	0.05	-0.642
22.12	-0.52	-0.714	0.444	27.6	0.383	0.025	-0.654
22.13	-0.587	-0.733	0.393	27.61	0.447	-0.013	-0.661
22.14	-0.639	-0.724	0.386	27.62	0.507	-0.033	-0.672
22.15	-0.692	-0.669	0.375	27.63	0.563	-0.027	-0.691
22.16	-0.704	-0.657	0.377	27.64	0.619	-0.011	-0.711
22.17	-0.687	-0.652	0.391	27.65	0.679	-0.008	-0.726
22.18	-0.681	-0.652	0.44	27.66	0.729	-0.007	-0.739
22.19	-0.668	-0.667	0.491	27.67	0.764	0	-0.749
22.2	-0.647	-0.673	0.556	27.68	0.776	0.016	-0.767
22.21	-0.639	-0.664	0.603	27.69	0.789	0.017	-0.787
22.22	-0.639	-0.638	0.633	27.7	0.791	-0.009	-0.808
22.23	-0.635	-0.631	0.676	27.71	0.791	-0.04	-0.825
22.24	-0.615	-0.606	0.652	27.72	0.788	-0.055	-0.835
22.25	-0.546	-0.636	0.689	27.73	0.774	-0.051	-0.843
22.26	-0.461	-0.592	0.645	27.74	0.76	-0.063	-0.84
22.27	-0.396	-0.544	0.651	27.75	0.729	-0.091	-0.835
22.28	-0.397	-0.457	0.649	27.76	0.704	-0.124	-0.838
22.29	-0.415	-0.446	0.659	27.77	0.695	-0.166	-0.837
22.3	-0.451	-0.471	0.645	27.78	0.671	-0.228	-0.795
22.31	-0.469	-0.534	0.651	27.79	0.63	-0.273	-0.667
22.32	-0.468	-0.493	0.695	27.8	0.571	-0.393	-0.22
22.33	-0.462	-0.428	0.706	27.81	0.692	0.129	-0.586
22.34	-0.429	-0.451	0.753	27.82	0.514	-0.313	-0.448
22.35	-0.435	-0.448	0.75	27.83	0.798	-0.026	-0.472
22.36	-0.395	-0.43	0.724	27.84	0.721	-0.051	-0.648
22.37	-0.351	-0.495	0.742	27.85	0.821	0.081	-0.636
22.38	-0.292	-0.51	0.697	27.86	0.785	-0.107	-0.616
22.39	-0.234	-0.506	0.701	27.87	0.713	-0.1	-0.57
22.4	-0.207	-0.452	0.677	27.88	0.696	-0.099	-0.533
22.41	-0.154	-0.428	0.666	27.89	0.693	0.054	-0.519
22.42	-0.125	-0.47	0.65	27.9	0.637	-0.004	-0.457
22.43	-0.061	-0.521	0.628	27.91	0.546	-0.106	-0.418
22.44	-0.02	-0.525	0.608	27.92	0.472	-0.166	-0.359
22.45	0.034	-0.515	0.591	27.93	0.378	-0.144	-0.316
22.46	0.082	-0.526	0.559	27.94	0.267	-0.108	-0.291
22.47	0.136	-0.562	0.541	27.95	0.178	-0.084	-0.257
22.48	0.193	-0.545	0.533	27.96	0.125	-0.061	-0.227
22.49	0.223	-0.531	0.543	27.97	0.07	-0.066	-0.203
22.5	0.261	-0.535	0.556	27.98	0.035	-0.084	-0.187
22.51	0.284	-0.492	0.574	27.99	0.02	-0.056	-0.238
22.52	0.328	-0.475	0.578	28	0.016	-0.062	-0.284
22.53	0.374	-0.431	0.565	28.01	0.007	-0.091	-0.305
22.54	0.417	-0.343	0.51	28.02	0.009	-0.034	-0.351
22.55	0.464	-0.336	0.389	28.03	-0.014	0.027	-0.416
22.56	0.506	-0.395	0.363	28.04	-0.083	-0.234	-0.366
22.57	0.545	-0.405	0.342	28.05	-0.112	-0.109	-0.38
22.58	0.567	-0.42	0.387	28.06	-0.099	-0.195	-0.39
22.59	0.608	-0.439	0.423	28.07	-0.089	-0.181	-0.389
22.6	0.63	-0.462	0.463	28.08	-0.096	-0.214	-0.395
22.61	0.665	-0.467	0.478	28.09	-0.079	-0.206	-0.402
22.62	0.683	-0.455	0.479	28.1	-0.073	-0.221	-0.414
22.63	0.71	-0.435	0.492	28.11	-0.116	-0.271	-0.466
22.64	0.711	-0.397	0.52	28.12	-0.106	-0.308	-0.496
22.65	0.707	-0.367	0.53	28.13	-0.095	-0.331	-0.538
22.66	0.731	-0.372	0.534	28.14	-0.097	-0.374	-0.581
22.67	0.784	-0.393	0.531	28.15	-0.092	-0.384	-0.621
22.68	0.859	-0.404	0.524	28.16	-0.077	-0.365	-0.667
22.69	0.923	-0.408	0.51	28.17	-0.079	-0.338	-0.703
22.7	0.968	-0.413	0.498	28.18	-0.09	-0.315	-0.736
22.71	0.992	-0.425	0.497	28.19	-0.097	-0.242	-0.764
22.72	1.018	-0.439	0.494	28.2	-0.1	-0.194	-0.79
22.73	1.055	-0.449	0.48	28.21	-0.118	-0.19	-0.811
22.74	1.098	-0.44	0.454	28.22	-0.132	-0.323	-0.813
22.75	1.132	-0.423	0.428	28.23	-0.17	-0.4	-0.786
22.76	1.163	-0.415	0.41	28.24	-0.219	-0.333	-0.771
22.77	1.196	-0.409	0.401	28.25	-0.238	-0.28	-0.771
22.78	1.227	-0.403	0.391	28.26	-0.271	-0.263	-0.735
22.79	1.255	-0.403	0.375	28.27	-0.318	-0.258	-0.718
22.8	1.262	-0.406	0.354	28.28	-0.363	-0.245	-0.729
22.81	1.255	-0.405	0.34	28.29	-0.419	-0.207	-0.712
22.82	1.238	-0.412	0.341	28.3	-0.495	-0.179	-0.698
22.83	1.229	-0.433	0.34	28.31	-0.58	-0.152	-0.697
22.84	1.221	-0.414	0.312	28.32	-0.681	-0.111	-0.688
22.85	1.211	-0.364	0.285	28.33	-0.794	-0.058	-0.672
22.86	1.193	-0.311	0.327	28.34	-0.901	-0.028	-0.666
22.87	1.132	-0.111	0.594	28.35	-0.996	-0.023	-0.651
22.88	1.258	-0.408	0.831	28.36	-1.076	-0.026	-0.628
22.89	1.095	-0.414	0.663	28.37	-1.155	-0.038	-0.606
22.9	1.142	-0.393	0.634	28.38	-1.226	-0.015	-0.57
22.91	1.082	-0.272	0.563	28.39	-1.293	0.018	-0.534
22.92	0.983	-0.238	0.485	28.4	-1.363	0.044	-0.489
22.93	1.014	-0.255	0.546	28.41	-1.429	0.032	-0.438
22.94	0.976	-0.259	0.569	28.42	-1.494	0.004	-0.393
22.95	0.994	-0.301	0.593	28.43	-1.556	-0.005	-0.35
22.96	1.072	-0.259	0.644	28.44	-1.615	0.022	-0.306
22.97	1.099	-0.23	0.675	28.45	-1.671	0.045	-0.272
22.98	1.118	-0.219	0.705	28.46	-1.713	0.047	-0.243
22.99	1.118	-0.231	0.731	28.47	-1.744	0.028	-0.218
23	1.084	-0.27	0.752	28.48	-1.767	-0.001	-0.187
23.01	1.041	-0.29	0.821	28.49	-1.783	-0.023	-0.165
23.02	0.987	-0.29	0.863	28.5	-1.786	-0.01	-0.148
23.03	0.919	-0.256	0.865	28.51	-1.767	0.042	-0.133
23.04	0.855	-0.249	0.865	28.52	-1.736	0.087	-0.122
23.05	0.772	-0.302	0.848	28.53	-1.719	0.061	-0.114
23.06	0.729	-0.356	0.822	28.54	-1.714	-0.005	-0.107
23.07	0.705	-0.393	0.789	28.55	-1.701	-0.046	-0.105
23.08	0.636	-0.417	0.781	28.56	-1.685	-0.054	-0.106
23.09	0.573	-0.373	0.755	28.57	-1.657	-0.042	-0.111
23.1	0.536	-0.26	0.68	28.58	-1.616	-0.015	-0.117
23.11	0.525	-0.212	0.691	28.59	-1.584	0.003	-0.113
23.12	0.563	-0.294	0.681	28.6	-1.606	0.005	-0.06
23.13	0.526	-0.323	0.653	28.61	-1.654	-0.075	0.182
23.14	0.48	-0.396	0.599	28.62	-1.684	-0.139	0.421
23.15	0.448	-0.457	0.544	28.63	-1.735	-0.136	0.593
23.16	0.438	-0.436	0.525	28.64	-1.781	-0.115	0.687
23.17	0.386	-0.331	0.51	28.65	-1.72	-0.303	0.748
23.18	0.389	-0.288	0.497	28.66	-1.684	-0.544	0.803
23.19	0.348	-0.3	0.473	28.67	-1.655	-0.674	0.811
23.2	0.32	-0.349	0.441	28.68	-1.64	-0.609	0.7
23.21	0.324	-0.391	0.428	28.69	-1.634	-0.498	0.569
23.22	0.311	-0.399	0.413	28.7	-1.627	-0.401	0.456
23.23	0.294	-0.38	0.397	28.71	-1.607	-0.317	0.355
23.24	0.286	-0.331	0.38	28.72	-1.584	-0.242	0.261
23.25	0.266	-0.309	0.345	28.73	-1.566	-0.178	0.172
23.26	0.25	-0.316	0.311	28.74	-1.548	-0.142	0.101
23.27	0.258	-0.314	0.282	28.75	-1.531	-0.127	0.044
23.28	0.255	-0.3	0.261	28.76	-1.506	-0.121	0.001
23.29	0.237	-0.286	0.246	28.77	-1.487	-0.119	-0.029
23.3	0.229	-0.28	0.228	28.78	-1.469	-0.139	-0.053
23.31	0.211	-0.287	0.21	28.79	-1.457	-0.163	-0.069
23.32	0.181	-0.297	0.192	28.8	-1.454	-0.186	-0.075
23.33	0.166	-0.298	0.175	28.81	-1.449	-0.207	-0.079
23.34	0.168	-0.279	0.169	28.82	-1.43	-0.209	-0.091
23.35	0.175	-0.257	0.16	28.83	-1.383	-0.225	-0.137
23.36	0.178	-0.244	0.157	28.84	-1.298	-0.273	-0.21
23.37	0.16	-0.249	0.15	28.85	-1.3	-0.424	-0.126
23.38	0.137	-0.245	0.157	28.86	-1.22	-0.132	0.066
23.39	0.125	-0.215	0.19	28.87	-1.054	-0.106	0.151
23.4	0.11	-0.193	0.216	28.88	-1.081	-0.016	0.037
23.41	0.09	-0.22	0.224	28.89	-0.966	-0.067	-0.178
23.42	0.07	-0.262	0.243	28.9	-0.952	-0.011	-0.33
23.43	0.071	-0.282	0.274	28.91	-1.103	-0.169	-0.355
23.44	0.078	-0.306	0.318	28.92	-1.092	-0.2	-0.351
23.45	0.078	-0.331	0.351	28.93	-1.23	-0.166	-0.384
23.46	0.068	-0.351	0.373	28.94	-1.268	-0.195	-0.386
23.47	0.067	-0.309	0.416	28.95	-1.303	-0.203	-0.395
23.48	0.059	-0.268	0.447	28.96	-1.374	-0.218	-0.42
23.49	0.041	-0.263	0.46	28.97	-1.371	-0.213	-0.427
23.5	0.045	-0.263	0.482	28.98	-1.453	-0.236	-0.416
23.51	0.046	-0.273	0.518	28.99	-1.67	-0.236	-0.354
23.52	0.03	-0.285	0.537	29	-1.71	-0.241	-0.362
23.53	0.054	-0.304	0.563	29.01	-1.753	-0.292	-0.355
23.54	0.072	-0.355	0.578	29.02	-1.771	-0.325	-0.364
23.55	0.042	-0.399	0.593	29.03	-1.806	-0.341	-0.367
23.56	0.026	-0.37	0.623	29.04	-1.804	-0.348	-0.358
23.57	0.024	-0.34	0.655	29.05	-1.834	-0.317	-0.366
23.58	0.013	-0.349	0.683	29.06	-1.85	-0.319	-0.368
23.59	0.026	-0.353	0.712	29.07	-1.86	-0.322	-0.373
23.6	0.055	-0.355	0.743	29.08	-1.876	-0.33	-0.391
23.61	0.066	-0.364	0.771	29.09	-1.873	-0.347	-0.412
23.62	0.082	-0.367	0.794	29.1	-1.873	-0.377	-0.447
23.63	0.082	-0.378	0.831	29.11	-1.868	-0.404	-0.472
23.64	0.049	-0.465	0.827	29.12	-1.872	-0.431	-0.496
23.65	0.012	-0.506	0.815	29.13	-1.859	-0.425	-0.495
23.66	-0.026	-0.517	0.803	29.14	-1.808	-0.461	-0.513
23.67	-0.086	-0.575	0.785	29.15	-1.784	-0.516	-0.455
23.68	-0.131	-0.782	0.761	29.16	-1.766	-0.491	-0.408
23.69	-0.07	-0.955	0.788	29.17	-1.743	-0.477	-0.394
23.7	-0.072	-1.003	0.808	29.18	-1.711	-0.515	-0.423
23.71	-0.069	-1.01	1.026	29.19	-1.681	-0.561	-0.464
23.72	-0.076	-0.761	1.129	29.2	-1.619	-0.482	-0.516
23.73	-0.074	-0.871	1.265	29.21	-1.56	-0.467	-0.546
23.74	0.004	-1.026	1.402	29.22	-1.517	-0.476	-0.557
23.75	0.11	-1.152	1.515	29.23	-1.461	-0.465	-0.594
23.76	0.168	-1.24	1.618	29.24	-1.41	-0.463	-0.596
23.77	0.215	-1.258	1.647	29.25	-1.343	-0.441	-0.608
23.78	0.261	-1.258	1.568	29.26	-1.27	-0.397	-0.631
23.79	0.273	-1.253	1.477	29.27	-1.212	-0.393	-0.641
23.8	0.258	-1.203	1.394	29.28	-1.151	-0.398	-0.65
23.81	0.218	-1.183	1.322	29.29	-1.102	-0.373	-0.668
23.82	0.132	-1.125	1.285	29.3	-1.045	-0.349	-0.683
23.83	0.108	-1.015	1.245	29.31	-1.004	-0.321	-0.709
23.84	0.074	-0.97	1.185	29.32	-0.975	-0.295	-0.728
23.85	0.041	-0.955	1.122	29.33	-0.946	-0.261	-0.745
23.86	0.036	-0.938	1.071	29.34	-0.924	-0.224	-0.765
23.87	0.005	-0.9	1.053	29.35	-0.883	-0.22	-0.772
23.88	-0.051	-0.835	1.041	29.36	-0.848	-0.254	-0.766
23.89	-0.084	-0.776	1.018	29.37	-0.81	-0.292	-0.761
23.9	-0.093	-0.719	0.95	29.38	-0.763	-0.325	-0.754
23.91	-0.086	-0.653	0.802	29.39	-0.701	-0.311	-0.768
23.92	-0.114	-0.639	0.664	29.4	-0.627	-0.288	-0.777
23.93	-0.235	-0.542	0.688	29.41	-0.566	-0.264	-0.797
23.94	-0.327	-0.637	0.681	29.42	-0.506	-0.252	-0.811
23.95	-0.434	-0.483	0.698	29.43	-0.437	-0.232	-0.823
23.96	-0.414	-0.307	0.46	29.44	-0.382	-0.227	-0.817
23.97	-0.287	-0.437	0.55	29.45	-0.315	-0.216	-0.81
23.98	-0.394	-0.527	0.683	29.46	-0.255	-0.185	-0.813
23.99	-0.559	-0.553	0.519	29.47	-0.194	-0.151	-0.824
24	-0.709	-0.554	0.444	29.48	-0.151	-0.138	-0.834
24.01	-0.878	-0.509	0.403	29.49	-0.104	-0.137	-0.845
24.02	-1.162	-0.618	0.432	29.5	-0.057	-0.132	-0.852
24.03	-1.316	-0.601	0.333	29.51	-0.004	-0.112	-0.858
24.04	-1.359	-0.58	0.302	29.52	0.048	-0.083	-0.862
24.05	-1.411	-0.555	0.204	29.53	0.097	-0.051	-0.865
24.06	-1.483	-0.571	0.198	29.54	0.139	-0.053	-0.866
24.07	-1.551	-0.583	0.217	29.55	0.163	-0.141	-0.871
24.08	-1.584	-0.597	0.25	29.56	0.171	-0.29	-0.875
24.09	-1.63	-0.643	0.309	29.57	0.165	-0.397	-0.869
24.1	-1.647	-0.744	0.434	29.58	0.185	-0.409	-0.859
24.11	-1.704	-0.744	0.459	29.59	0.226	-0.346	-0.845
24.12	-1.737	-0.647	0.473	29.6	0.281	-0.264	-0.834
24.13	-1.768	-0.59	0.498	29.61	0.326	-0.224	-0.828
24.14	-1.797	-0.612	0.621	29.62	0.362	-0.228	-0.836
24.15	-1.824	-0.598	0.671	29.63	0.41	-0.199	-0.847
24.16	-1.883	-0.603	0.738	29.64	0.454	-0.131	-0.85
24.17	-1.897	-0.528	0.736	29.65	0.426	-0.113	-0.8
24.18	-1.883	-0.524	0.689	29.66	0.259	-0.13	-0.685
24.19	-1.857	-0.544	0.675	29.67	0.565	-0.209	-0.822
24.2	-1.803	-0.559	0.617	29.68	-0.067	-0.477	-0.582
24.21	-1.777	-0.63	0.654	29.69	0.305	-0.335	-0.633
24.22	-1.773	-0.621	0.666	29.7	0.301	0.092	-0.761
24.23	-1.751	-0.63	0.706	29.71	0.264	-0.491	-0.741
24.24	-1.7	-0.647	0.732	29.72	0.365	0.071	-0.755
24.25	-1.64	-0.609	0.77	29.73	0.342	-0.199	-0.726
24.26	-1.612	-0.523	0.78	29.74	0.264	-0.228	-0.704
24.27	-1.562	-0.505	0.8	29.75	0.293	-0.188	-0.679
24.28	-1.535	-0.513	0.812	29.76	0.315	-0.194	-0.676
24.29	-1.466	-0.525	0.823	29.77	0.265	-0.169	-0.664
24.3	-1.438	-0.534	0.836	34.91	-0.851	-0.616	-0.587
24.31	-1.377	-0.506	0.84	34.92	-0.813	-0.72	-0.588
24.32	-1.338	-0.455	0.848	34.93	-0.756	-0.742	-0.612
24.33	-1.29	-0.438	0.841	34.94	-0.704	-0.685	-0.624
24.34	-1.243	-0.49	0.843	34.95	-0.665	-0.635	-0.642
24.35	-1.177	-0.574	0.838	34.96	-0.634	-0.618	-0.665
24.36	-1.087	-0.514	0.816	34.97	-0.592	-0.636	-0.68
24.37	-1.029	-0.457	0.823	34.98	-0.557	-0.689	-0.709
24.38	-0.961	-0.41	0.829	34.99	-0.525	-0.785	-0.735
24.39	-0.904	-0.416	0.834	35	-0.494	-0.833	-0.767
24.4	-0.825	-0.476	0.852	35.01	-0.465	-0.793	-0.781
24.41	-0.763	-0.458	0.832	35.02	-0.433	-0.714	-0.803
24.42	-0.72	-0.441	0.839	35.03	-0.391	-0.668	-0.811
24.43	-0.66	-0.44	0.799	35.04	-0.353	-0.651	-0.81
24.44	-0.596	-0.435	0.783	35.05	-0.337	-0.645	-0.798
24.45	-0.514	-0.444	0.767	35.06	-0.338	-0.65	-0.781
24.46	-0.447	-0.453	0.756	35.07	-0.305	-0.676	-0.763
24.47	-0.401	-0.445	0.754	35.08	-0.271	-0.732	-0.764
24.48	-0.356	-0.393	0.744	35.09	-0.267	-0.777	-0.777
24.49	-0.328	-0.373	0.758	35.1	-0.26	-0.719	-0.788
24.5	-0.308	-0.376	0.761	35.11	-0.257	-0.643	-0.783
24.51	-0.277	-0.392	0.761	35.12	-0.287	-0.538	-0.782
24.52	-0.25	-0.381	0.767	35.13	-0.323	-0.482	-0.788
24.53	-0.247	-0.306	0.763	35.14	-0.361	-0.479	-0.789
24.54	-0.24	-0.279	0.767	35.15	-0.417	-0.467	-0.782
24.55	-0.229	-0.28	0.755	35.16	-0.474	-0.412	-0.767
24.56	-0.202	-0.303	0.709	35.17	-0.52	-0.356	-0.749
24.57	-0.134	-0.386	0.663	35.18	-0.569	-0.325	-0.735
24.58	-0.069	-0.445	0.625	35.19	-0.616	-0.305	-0.71
24.59	-0.008	-0.472	0.597	35.2	-0.655	-0.288	-0.672
24.6	0.047	-0.481	0.588	35.21	-0.707	-0.263	-0.635
24.61	0.092	-0.48	0.578	35.22	-0.811	-0.193	-0.517
24.62	0.136	-0.464	0.585	35.23	-0.912	-0.184	-0.296
24.63	0.166	-0.436	0.596	35.24	-1.005	-0.142	-0.117
24.64	0.194	-0.429	0.613	35.25	-1.055	-0.121	0.043
24.65	0.213	-0.46	0.621	35.26	-1.111	-0.033	0.142
24.66	0.241	-0.475	0.623	35.27	-1.145	0.054	0.24
24.67	0.264	-0.442	0.611	35.28	-1.094	0.078	0.317
24.68	0.302	-0.454	0.65	35.29	-1.018	-0.13	0.344
24.69	0.346	-0.446	0.647	35.3	-0.931	-0.221	0.227
24.7	0.385	-0.441	0.645	35.31	-0.853	-0.184	0.102
24.71	0.431	-0.436	0.644	35.32	-0.795	-0.115	-0.007
24.72	0.462	-0.417	0.621	35.33	-0.728	0.027	-0.077
24.73	0.514	-0.408	0.606	35.34	-0.636	0.176	-0.124
24.74	0.556	-0.403	0.575	35.35	-0.54	0.314	-0.158
24.75	0.598	-0.414	0.549	35.36	-0.452	0.426	-0.184
24.76	0.634	-0.419	0.518	35.37	-0.366	0.527	-0.216
24.77	0.675	-0.403	0.503	35.38	-0.314	0.625	-0.251
24.78	0.715	-0.38	0.479	35.39	-0.305	0.718	-0.284
24.79	0.748	-0.37	0.464	35.4	-0.415	0.626	-0.328
24.8	0.782	-0.376	0.455	35.41	-0.558	0.56	-0.364
24.81	0.814	-0.376	0.429	35.42	-0.764	0.464	-0.405
24.82	0.85	-0.376	0.408	35.43	-0.986	0.326	-0.452
24.83	0.878	-0.384	0.4	35.44	-1.153	0.208	-0.497
24.84	0.902	-0.395	0.393	35.45	-1.217	0.112	-0.538
24.85	0.938	-0.403	0.379	35.46	-1.219	0.053	-0.571
24.86	0.992	-0.402	0.35	35.47	-1.208	0.001	-0.591
24.87	1.026	-0.401	0.319	35.48	-1.222	-0.061	-0.61
24.88	0.981	-0.404	0.328	35.49	-1.211	-0.117	-0.632
24.89	0.798	-0.418	0.414	35.5	-1.185	-0.201	-0.655
24.9	1.049	0.311	0.333	35.51	-1.145	-0.312	-0.668
24.91	-0.175	0.693	0.49	35.52	-1.102	-0.415	-0.676
24.92	0.313	0.226	0.333	35.53	-1.071	-0.469	-0.681
24.93	0.3	0.273	0.696	35.54	-1.066	-0.443	-0.697
24.94	0.073	0.24	0.456	35.55	-1.014	-0.39	-0.726
24.95	0.092	0.085	0.635	35.56	-0.887	-0.418	-0.724
24.96	-0.202	0.099	0.628	35.57	-0.966	-0.607	-0.642
24.97	-0.331	0.151	0.637	35.58	-0.849	-0.38	-0.192
24.98	-0.482	0.1	0.634	35.59	-0.722	-0.576	0.052
24.99	-0.735	0.052	0.664	35.6	-0.812	-0.561	0.174
25	-0.923	0.03	0.668	35.61	-0.713	-0.768	-0.075
25.01	-1.149	0.024	0.711	35.62	-0.499	-0.466	-0.37
25.02	-1.399	-0.035	0.732	35.63	-0.676	-0.446	-0.498
25.03	-1.583	-0.068	0.765	35.64	-0.61	-0.649	-0.474
25.04	-1.804	-0.103	0.774	35.65	-0.751	-0.651	-0.535
25.05	-2.086	-0.104	0.775	35.66	-0.706	-0.76	-0.541
25.06	-2.318	-0.143	0.818	35.67	-0.709	-0.737	-0.497
25.07	-2.538	-0.101	0.801	35.68	-0.766	-0.654	-0.596
25.08	-2.754	-0.116	0.795	35.69	-0.76	-0.649	-0.551
25.09	-2.947	-0.149	0.821	35.7	-0.885	-0.654	-0.61
25.1	-3.139	-0.203	0.796	35.71	-0.869	-0.665	-0.603
25.11	-3.33	-0.253	0.794	35.72	-0.926	-0.699	-0.564
25.12	-3.514	-0.282	0.816	35.73	-0.939	-0.688	-0.567
25.13	-3.71	-0.277	0.811	35.74	-0.931	-0.665	-0.527
25.14	-3.893	-0.248	0.801	35.75	-0.967	-0.618	-0.534
25.15	-4.058	-0.253	0.812	35.76	-0.975	-0.612	-0.532
25.16	-4.216	-0.272	0.807	35.77	-1.028	-0.611	-0.526
25.17	-4.357	-0.301	0.786	35.78	-1.029	-0.579	-0.527
25.18	-4.487	-0.307	0.792	35.79	-1.056	-0.56	-0.534
25.19	-4.624	-0.293	0.817	35.8	-1.103	-0.578	-0.557
25.2	-4.911	-0.314	0.773	35.81	-1.136	-0.605	-0.545
25.21	-5.016	-0.347	0.771	35.82	-1.161	-0.585	-0.474
25.22	-5.113	-0.349	0.8	35.83	-1.141	-0.532	-0.383
25.23	-5.176	-0.338	0.815	35.84	-1.161	-0.546	-0.314
25.24	-5.24	-0.342	0.822	35.85	-1.152	-0.575	-0.324
25.25	-5.308	-0.342	0.843	35.86	-1.15	-0.603	-0.361
25.26	-5.347	-0.329	0.864	35.87	-1.252	-0.577	-0.413
25.27	-5.386	-0.307	0.881	35.88	-1.223	-0.527	-0.444
25.28	-5.422	-0.277	0.89	35.89	-1.226	-0.545	-0.466
25.29	-5.433	-0.241	0.91	35.9	-1.235	-0.577	-0.481
25.3	-5.445	-0.237	0.934	35.91	-1.233	-0.55	-0.479
25.31	-5.45	-0.267	0.958	35.92	-1.21	-0.458	-0.472
25.32	-5.443	-0.285	0.983	35.93	-1.189	-0.379	-0.449
25.33	-5.439	-0.29	1.004	35.94	-1.174	-0.291	-0.405
25.34	-5.429	-0.334	1.034	35.95	-1.174	-0.304	-0.412
25.35	-5.425	-0.313	1.073	35.96	-1.172	-0.365	-0.41
25.36	-5.396	-0.285	1.103	35.97	-1.137	-0.396	-0.413
25.37	-5.368	-0.289	1.113	35.98	-1.099	-0.394	-0.421
25.38	-5.348	-0.302	1.132	35.99	-1.045	-0.396	-0.42
25.39	-5.314	-0.25	1.157	36	-1.001	-0.398	-0.416
25.4	-5.264	-0.227	1.167	36.01	-0.949	-0.361	-0.412
25.41	-5.224	-0.247	1.2	36.02	-0.889	-0.293	-0.421
25.42	-5.15	-0.297	1.236	36.03	-0.849	-0.278	-0.415
25.43	-5.043	-0.315	1.256	36.04	-0.82	-0.324	-0.42
25.44	-4.936	-0.301	1.287	36.05	-0.791	-0.376	-0.421
25.45	-4.828	-0.294	1.313	36.06	-0.737	-0.362	-0.415
25.46	-4.737	-0.31	1.345	36.07	-0.709	-0.348	-0.416
25.47	-4.672	-0.347	1.385	36.08	-0.714	-0.367	-0.429
25.48	-4.598	-0.364	1.432	36.09	-0.739	-0.415	-0.444
25.49	-4.493	-0.358	1.48	36.1	-0.77	-0.445	-0.447
25.5	-4.373	-0.35	1.517	36.11	-0.774	-0.453	-0.455
25.51	-4.225	-0.334	1.544	36.12	-0.758	-0.446	-0.45
25.52	-4.059	-0.323	1.565	36.13	-0.72	-0.455	-0.391
25.53	-3.898	-0.34	1.58	36.14	-0.669	-0.439	-0.375
25.54	-3.735	-0.37	1.58	36.15	-0.593	-0.446	-0.365
25.55	-3.566	-0.392	1.595	36.16	-0.512	-0.368	-0.384
25.56	-3.395	-0.399	1.605	36.17	-0.459	-0.305	-0.405
25.57	-3.209	-0.406	1.603	36.18	-0.446	-0.313	-0.435
25.58	-3.031	-0.415	1.606	36.19	-0.448	-0.333	-0.464
25.59	-2.875	-0.424	1.617	36.2	-0.414	-0.311	-0.496
25.6	-2.721	-0.416	1.617	36.21	-0.379	-0.297	-0.515
25.61	-2.554	-0.393	1.607	36.22	-0.343	-0.321	-0.514
25.62	-2.383	-0.39	1.595	36.23	-0.309	-0.327	-0.508
25.63	-2.247	-0.626	1.588	36.24	-0.269	-0.28	-0.505
25.64	-2.104	-0.701	1.549	36.25	-0.24	-0.265	-0.494
25.65	-1.966	-0.715	1.494	36.26	-0.217	-0.317	-0.492
25.66	-1.844	-0.719	1.443	36.27	-0.167	-0.358	-0.507
25.67	-1.764	-0.708	1.382	36.28	-0.096	-0.329	-0.531
25.68	-1.699	-0.721	1.333	36.29	-0.027	-0.274	-0.552
25.69	-1.628	-0.779	1.307	36.3	0.015	-0.265	-0.556
25.7	-1.55	-0.913	1.317	36.31	0.034	-0.282	-0.554
25.71	-1.447	-0.887	1.312	36.32	0.036	-0.273	-0.55
25.72	-1.307	-0.902	1.35	36.33	0.051	-0.251	-0.552
25.73	-1.184	-0.914	1.467	36.34	0.073	-0.252	-0.558
25.74	-1.059	-0.714	1.529	36.35	0.079	-0.286	-0.565
25.75	-0.976	-0.724	1.613	36.36	0.085	-0.33	-0.557
25.76	-0.858	-0.764	1.686	36.37	0.109	-0.329	-0.549
25.77	-0.727	-0.825	1.755	36.38	0.189	-0.288	-0.545
25.78	-0.58	-0.891	1.812	36.39	0.302	-0.259	-0.551
25.79	-0.429	-0.903	1.812	36.4	0.402	-0.278	-0.554
25.8	-0.309	-0.862	1.729	36.41	0.454	-0.315	-0.566
25.81	-0.149	-0.829	1.658	36.42	0.464	-0.326	-0.582
25.82	0.037	-0.814	1.594	36.43	0.455	-0.295	-0.6
25.83	0.164	-0.82	1.528	36.44	0.447	-0.241	-0.619
25.84	0.251	-0.842	1.414	36.45	0.443	-0.237	-0.625
25.85	0.37	-0.89	1.224	36.46	0.454	-0.316	-0.615
25.86	0.398	-0.799	1.109	36.47	0.484	-0.392	-0.603
25.87	0.445	-0.684	1.101	36.48	0.518	-0.395	-0.603
25.88	0.53	-0.66	1.055	36.49	0.51	-0.317	-0.609
25.89	0.581	-0.621	1.048	36.5	0.526	-0.272	-0.603
25.9	0.46	-0.595	0.979	36.51	0.508	-0.247	-0.597
25.91	0.679	-0.627	0.724	36.52	0.466	-0.203	-0.614
25.92	0.769	-0.481	0.89	36.53	0.408	-0.188	-0.633
25.93	0.817	-0.415	0.955	36.54	0.36	-0.224	-0.669
25.94	0.725	-0.404	0.817	36.55	0.32	-0.283	-0.664
25.95	0.688	-0.456	0.729	36.56	0.24	-0.249	-0.579
25.96	0.596	-0.39	0.645	36.57	-0.001	-0.208	-0.21
25.97	0.545	-0.353	0.603	36.58	0.195	0.375	-0.488
25.98	0.477	-0.342	0.56	36.59	-0.131	-0.318	-0.464
25.99	0.445	-0.324	0.508	36.6	-0.034	-0.077	-0.42
26	0.428	-0.335	0.486	36.61	-0.075	0.183	-0.576
26.01	0.429	-0.338	0.448	36.62	-0.229	0.008	-0.512
26.02	0.441	-0.355	0.416	36.63	-0.314	-0.024	-0.488
26.03	0.465	-0.374	0.39	36.64	-0.403	0.006	-0.482
26.04	0.501	-0.387	0.386	36.65	-0.55	-0.029	-0.484
26.05	0.517	-0.389	0.406	36.66	-0.624	-0.022	-0.459
26.06	0.554	-0.405	0.439	36.67	-0.705	-0.019	-0.465
26.07	0.603	-0.428	0.464	36.68	-0.851	-0.011	-0.467
26.08	0.638	-0.43	0.46	36.69	-0.952	-0.034	-0.459
26.09	0.653	-0.369	0.427	36.7	-1.067	-0.096	-0.458
26.1	0.632	-0.403	0.437	36.71	-1.214	-0.143	-0.447
26.11	0.583	-0.37	0.484	36.72	-1.276	-0.131	-0.421
26.12	0.618	-0.417	0.49	36.73	-1.328	-0.09	-0.411
26.13	0.641	-0.424	0.487	36.74	-1.421	-0.057	-0.42
26.14	0.684	-0.398	0.456	36.75	-1.477	-0.065	-0.46
26.15	0.7	-0.444	0.438	36.76	-1.507	-0.125	-0.498
26.16	0.67	-0.483	0.444	36.77	-1.566	-0.127	-0.509
26.17	0.689	-0.585	0.428	36.78	-1.626	-0.13	-0.523
26.18	0.737	-0.624	0.421	36.79	-1.684	-0.144	-0.542
26.19	0.799	-0.513	0.415	36.8	-1.753	-0.189	-0.553
26.2	0.846	-0.434	0.408	36.81	-1.815	-0.173	-0.512
26.21	0.884	-0.402	0.433	36.82	-1.875	-0.192	-0.516
26.22	0.905	-0.378	0.432	36.83	-1.931	-0.195	-0.503
26.23	0.934	-0.385	0.453	36.84	-1.976	-0.21	-0.513
26.24	0.957	-0.396	0.447	36.85	-2	-0.213	-0.555
26.25	1.007	-0.421	0.449	36.86	-2.057	-0.288	-0.587
26.26	1.049	-0.438	0.44	36.87	-2.115	-0.335	-0.623
26.27	1.091	-0.382	0.436	36.88	-2.117	-0.371	-0.65
26.28	1.115	-0.293	0.435	36.89	-2.075	-0.332	-0.699
26.29	1.132	-0.296	0.435	36.9	-2.06	-0.283	-0.744
26.3	1.141	-0.401	0.438	36.91	-2.063	-0.277	-0.744
26.31	1.167	-0.472	0.423	36.92	-2.071	-0.285	-0.77
26.32	1.195	-0.486	0.413	36.93	-2.084	-0.305	-0.775
26.33	1.202	-0.525	0.407	36.94	-2.089	-0.305	-0.799
26.34	1.209	-0.462	0.373	36.95	-2.082	-0.329	-0.814
26.35	1.203	-0.408	0.363	36.96	-2.08	-0.35	-0.831
26.36	1.208	-0.384	0.332	36.97	-2.065	-0.379	-0.851
26.37	1.19	-0.389	0.342	36.98	-2.027	-0.39	-0.865
26.38	1.21	-0.382	0.336	36.99	-1.984	-0.382	-0.884
26.39	1.204	-0.382	0.343	37	-1.963	-0.352	-0.876
26.4	1.199	-0.384	0.354	37.01	-1.947	-0.29	-0.865
26.41	1.176	-0.369	0.364	37.02	-1.933	-0.218	-0.843
26.42	1.142	-0.324	0.345	37.03	-1.897	-0.175	-0.811
26.43	1.113	-0.299	0.325	37.04	-1.838	-0.229	-0.785
26.44	1.069	-0.32	0.32	37.05	-1.778	-0.322	-0.776
26.45	1.038	-0.336	0.293	37.06	-1.724	-0.278	-0.789
26.46	0.99	-0.325	0.253	37.07	-1.655	-0.291	-0.77
26.47	0.961	-0.322	0.23	37.08	-1.611	-0.252	-0.763
26.48	0.925	-0.317	0.2	37.09	-1.597	-0.15	-0.76
26.49	0.89	-0.307	0.197	37.1	-1.574	-0.092	-0.788
26.5	0.85	-0.292	0.188	37.11	-1.569	-0.016	-0.763
26.51	0.811	-0.301	0.193	37.12	-1.588	-0.027	-0.741
26.52	0.767	-0.323	0.192	37.13	-1.614	-0.09	-0.704
26.53	0.722	-0.346	0.19	37.14	-1.661	-0.149	-0.651
26.54	0.686	-0.345	0.187	37.15	-1.719	-0.173	-0.62
26.55	0.641	-0.324	0.181	37.16	-1.75	-0.124	-0.574
26.56	0.62	-0.308	0.18	37.17	-1.756	-0.054	-0.525
26.57	0.614	-0.313	0.183	37.18	-1.77	-0.015	-0.47
26.58	0.634	-0.333	0.188	37.19	-1.793	-0.003	-0.403
26.59	0.666	-0.352	0.203	37.2	-1.813	-0.004	-0.345
26.6	0.692	-0.353	0.213	37.21	-1.814	-0.005	-0.305
26.61	0.698	-0.343	0.223	37.22	-1.788	0.003	-0.276
26.62	0.68	-0.325	0.227	37.23	-1.778	0.046	-0.075
26.63	0.666	-0.308	0.221	37.24	-1.785	0.08	0.184
26.64	0.667	-0.304	0.215	37.25	-1.801	0.087	0.414
26.65	0.675	-0.3	0.206	37.26	-1.846	0.16	0.539
26.66	0.688	-0.275	0.204	37.27	-1.841	0.155	0.582
26.67	0.698	-0.24	0.203	37.28	-1.684	-0.108	0.59
26.68	0.711	-0.229	0.2	37.29	-1.597	-0.204	0.545
26.69	0.726	-0.229	0.187	37.3	-1.517	-0.203	0.38
26.7	0.751	-0.212	0.173	37.31	-1.472	-0.19	0.227
26.71	0.773	-0.185	0.162	37.32	-1.441	-0.161	0.096
26.72	0.787	-0.18	0.15	37.33	-1.411	-0.149	-0.019
26.73	0.789	-0.194	0.139	37.34	-1.391	-0.144	-0.116
26.74	0.801	-0.202	0.13	37.35	-1.364	-0.132	-0.187
26.75	0.803	-0.2	0.124	37.36	-1.32	-0.093	-0.234
26.76	0.796	-0.196	0.124	37.37	-1.276	-0.046	-0.272
26.77	0.78	-0.188	0.124	37.38	-1.229	-0.003	-0.312
26.78	0.757	-0.167	0.104	37.39	-1.194	0.048	-0.353
26.79	0.737	-0.144	0.099	37.4	-1.188	0.122	-0.403
26.8	0.708	-0.136	0.097	37.41	-1.239	0.19	-0.455
26.81	0.685	-0.153	0.102	37.42	-1.291	0.236	-0.488
26.82	0.661	-0.171	0.103	37.43	-1.279	0.262	-0.499
26.83	0.646	-0.179	0.096	37.44	-1.222	0.273	-0.496
26.84	0.615	-0.175	0.105	37.45	-1.159	0.274	-0.49
26.85	0.535	-0.147	0.159	37.46	-1.172	0.151	-0.521
26.86	0.363	-0.08	0.29	37.47	-1.159	0.084	-0.554
26.87	0.612	-0.392	0.123	37.48	-1.113	0.054	-0.587
26.88	-0.147	0.394	-0.003	37.49	-1.034	0.05	-0.607
26.89	0.228	0.004	0.16	37.5	-0.977	0.064	-0.623
26.9	-0.099	0.103	0.432	37.51	-0.936	0.043	-0.634
26.91	-0.062	0.395	0.465	37.52	-0.872	-0.027	-0.64
26.92	-0.146	0.454	0.462	37.53	-0.792	-0.077	-0.633
26.93	-0.351	0.487	0.466	37.54	-0.731	-0.043	-0.6
26.94	-0.353	0.429	0.553	37.55	-0.663	0.046	-0.53
26.95	-0.517	0.377	0.569	37.56	-0.557	0.086	-0.409
26.96	-0.564	0.335	0.62	37.57	-0.422	0	-0.203
26.97	-0.693	0.341	0.631	37.58	-0.514	-0.167	-0.038
26.98	-0.906	0.331	0.646	37.59	-0.418	-0.219	0.238
26.99	-1.026	0.285	0.633	37.6	-0.197	-0.196	-0.216
27	-1.188	0.339	0.641	37.61	-0.29	-0.12	-0.43
27.01	-1.378	0.269	0.642	37.62	-0.329	-0.155	-0.432
27.02	-1.53	0.199	0.637	37.63	-0.423	-0.117	-0.473
27.03	-1.684	0.208	0.621	37.64	-0.577	-0.186	-0.542
27.04	-1.856	0.187	0.599	37.65	-0.604	-0.18	-0.554
27.05	-2.018	0.202	0.594	37.66	-0.748	-0.204	-0.595
27.06	-2.177	0.16	0.588	37.67	-0.758	-0.302	-0.533
27.07	-2.372	0.155	0.652	37.68	-0.871	-0.345	-0.536
27.08	-2.529	0.169	0.676	37.69	-0.943	-0.344	-0.543
[truncated: 41,960 more rows]

## Sheet: Data Set 2 - Walker SM
Stride metric differences (IMU-MOCAP) for Data Set 2
SW is for stride width, SL is for stride length
Only shows straight walking strides
All metrics in meters
Right Stride #	Right SW Difference	Right SL Difference	Left Stride #	Left SW Difference	Left SL Difference
1	NaN	0.02	1	-0.02	-0.134
2	-0.016	-0.031	2	-0.014	-0.021
3	-0.01	-0.127	3	-0.041	0.182
4	-0.037	0.061	4	-0.005	-0.008
5	-0.058	0.133	5	0.018	0.166
6	0.095	0.017	6	0.026	-0.046
7	0.013	0.132	7	0.003	-0.051
8	0.021	0.046	8	0.011	0.01
9	0.011	-0.057	9	0.054	0.045
10	0.014	-0.037	10	0	0.028
11	0.025	0.05	11	0.019	-0.016
12	0.002	-0.001	12	0.033	-0.028
13	0.005	0.05	13	0.01	-0.069
14	0.024	-0.016	14	0.011	0.096
15	0.027	-0.068	15	-0.001	-0.057
16	0.026	0.017	16	0.003	-0.063
17	-0.001	-0.035	17	-0.039	0.054
18	0	-0.067	18	-0.007	0.033
19	-0.013	0.035	19	0.003	0.064
20	-0.019	-0.003	20	0.017	-0.01
21	-0.015	0.063	21	0.02	0.13
22	0.048	0.034	22	0.036	0.074
23	0.016	0.047	23	0.039	-0.055
24	0.011	0.021	24	0.029	0.062
25	0.024	0.131	25	0.007	0.022
26	0.046	-0.017	26	0.014	0.03
27	0.016	0	27	0.008	0
28	0.005	0.028	28	0.027	0.014
29	0.022	0.044	29	-0.004	0.037
30	0.004	-0.005	30	-0.018	0.053
31	0.023	0.004	31	0	0.067
32	0.024	0.067	32	-0.012	0.045
33	-0.02	0.069	33	-0.001	0.046
34	0.004	-0.016	34	-0.028	0.077
35	-0.013	0.1	35	-0.012	0.033
36	-0.009	0.102	36	0	0.013
37	-0.002	0.04	37	-0.001	-0.015
38	0.024	0.122	38	0.007	0.006
39	-0.009	0.03	39	0	0.026
40	0.005	0.006	40	-0.008	0.128
41	-0.001	-0.023	41	0.004	-0.012
42	0	0.004	42	0.025	-0.032
43	0.006	0.019	43	0.022	-0.043
44	0.006	0.157	44	0.002	0.06
45	0.004	0.047	45	0.028	0.039
46	0.018	-0.01	46	-0.001	-0.087
47	0.019	-0.063	47	0.011	0.001
48	0.011	-0.003	48	0.024	0.058
49	0.02	0.052	49	0.036	0.069
50	0.001	-0.033	50	0.01	-0.004
51	0.008	-0.086	51	0.01	0.019
52	0.011	0.118	52	0.017	-0.021
53	0.044	0.019	53	0.036	0.031
54	0.043	0.056	54	-0.025	0.045
55	0.007	-0.02	55	-0.009	-0.005
56	0.015	0.026	56	-0.002	-0.06
57	0.012	-0.039	57	-0.006	-0.053
58	0.033	0.015	58	-0.007	0.117
59	-0.008	0.049	59	0.012	0.018
60	-0.009	0.054	60	-0.008	0.04
61	0.004	-0.024	61	0.006	-0.009
62	-0.008	-0.063	62	-0.005	0.063
63	-0.013	0.045	63	0.018	-0.035
64	0.004	0.053	64	0.016	0
65	0.036	0.006	65	0.001	0.056
66	-0.013	0.042	66	-0.005	0.076
67	0.008	0.012	67	0.002	0.007
68	0.004	-0.007	68	0.012	-0.01
69	0.004	0.049	69	0.013	-0.044
70	0.026	-0.029	70	0.012	-0.059
71	0.074	0.047	71	0.017	-0.017
72	0.002	0.073	72	0.018	-0.102
73	0.001	0.072	73	0.025	-0.057
74	0.001	0.004	74	0.024	-0.002
75	0.017	-0.023	75	-0.004	-0.004
76	0.005	-0.039	76	0	-0.03
77	0.053	0.023	77	0.012	0.045
78	0.022	-0.024	78	-0.018	0.076
79	0.006	0.003	79	0.019	0.032
80	0.019	-0.04	80	0.011	-0.005
81	0.027	-0.096	81	0.014	0.062
82	0.016	-0.083	82	0.028	-0.071
83	-0.003	-0.016	83	0.023	0.036
84	-0.013	-0.006	84	0.009	0.036
85	0.008	0.008	85	0.024	0.001
86	-0.013	0.074	86	0.02	0.013
87	0.016	0.001	87	0.017	-0.027
88	0.009	0.014	88	0.053	-0.013
89	0.006	-0.004	89	0.017	-0.014
90	-0.002	0.03	90	0.013	-0.029
91	0.018	-0.006	91	0.026	0.059
92	0.019	-0.005	92	-0.009	-0.093
93	0.032	0.061	93	0	0.138
94	0.06	-0.011	94	-0.01	0.094
95	0.026	0.018	95	-0.019	-0.012
96	0.016	0.016	96	-0.007	-0.196
97	0.012	-0.057	97	0.008	0.009
98	0.046	0.005	98	-0.001	0.059
99	0.039	-0.025	99	0.014	-0.058
100	0.007	-0.016	100	0.006	0.039
101	-0.011	0.064	101	0.002	0.002
102	-0.003	-0.017	102	0.015	0.04
103	-0.003	0.035	103	0.021	0.078
104	-0.004	0.081	104	0.011	0.045
105	-0.009	0.035	105	0.028	0.03
106	-0.038	-0.147	106	0.031	0.007
107	-0.001	-0.027	107	0.02	-0.072
108	0.004	0.088	108	0.029	-0.033
109	0.017	-0.04	109	0.028	-0.01
110	-0.005	0.009	110	0.004	-0.008
111	0.008	0.02	111	0.029	0.043
112	0.007	-0.005	112	-0.006	-0.04
113	0.009	0.059	113	0.014	0.052
114	0.015	0.042	114	-0.022	-0.013
115	0.023	0.053	115	0.006	-0.027
116	0.036	0	116	-0.005	-0.024
117	0.025	-0.049	117	0.001	-0.065
118	0.022	-0.06	118	-0.02	0.06
119	0.015	0.072	119	-0.028	0.151
120	0.004	-0.051	120	0.01	-0.02
121	0.019	0.074	121	0.014	0.087
122	0.031	-0.039	122	0.014	-0.014
123	0	0.022	123	-0.007	-0.02
124	0.011	0.017	124	0.018	0.044
125	0.001	-0.055	125	0.003	-0.01
126	0.001	-0.039	126	0.014	0
127	0.006	-0.039	127	0.017	-0.011
128	-0.012	-0.001	128	0.013	-0.071
129	-0.017	0.105	129	0.014	-0.042
130	0.005	0.173	130	-0.002	-0.02
131	0.018	0.093	131	0.007	-0.104
132	0.001	-0.04	132	0.019	-0.072
133	0.01	0.083	133	0.005	-0.042
134	-0.008	-0.057	134	-0.023	-0.003
135	0.023	0.075	135	-0.005	0.147
136	0.023	-0.008	136	-0.003	-0.024
137	0.018	0.026	137	0.003	-0.068
138	0.007	-0.027	138	-0.002	-0.029
139	0.022	0.01	139	-0.007	-0.013
140	0.017	-0.056	140	-0.026	-0.018
141	0.008	-0.09	141	0	0.059
142	0.021	0.019	142	0.016	-0.047
143	0.026	-0.005	143	0.026	-0.009
144	0.001	-0.076	144	0.006	0.022
145	0.015	-0.095	145	0.022	-0.002
146	0.014	-0.07	146	-0.021	0.019
147	-0.026	0.052	147	0.009	-0.04
148	-0.011	-0.001	148	0.006	0.029
149	0.007	-0.021	149	0.01	0.029
150	-0.005	-0.036	150	-0.005	0.022
151	0.004	-0.06	151	0.03	-0.036
152	-0.011	-0.016	152	0.001	-0.003
153	-0.009	-0.021	153	0.01	0.014
154	-0.015	0.041	154	-0.007	-0.029
155	0.008	0.075	155	-0.005	-0.051
156	0.015	-0.037	156	-0.01	-0.048
157	0.012	-0.002	157	0.009	0.018
158	0.024	-0.049	158	-0.001	0.019
159	0.013	0.053	159	0.004	-0.009
160	0.011	-0.04	160	0.018	-0.02
161	0.028	-0.008	161	0.029	-0.004
162	0.011	0	162	0	-0.018
163	0.005	0.011	163	0.023	0.032
164	0.003	0.024	164	0.031	0.01
165	0.028	-0.008	165	0.023	0.001
166	0.01	0.037	166	0.021	-0.039
167	0.019	-0.061	167	0.003	-0.061
168	0	0.027	168	0.015	0.044
169	0.002	-0.04	169	0.024	-0.03
170	0.001	-0.014	170	0.003	0.048
171	-0.007	-0.083	171	-0.005	0.056
172	-0.019	-0.019	172	-0.011	0.041
173	0.008	-0.014	173	-0.034	-0.019
174	0.01	0.039	174	0.003	0.064
175	0.004	-0.025	175	-0.009	0.013
176	0.019	0.034	176	-0.009	-0.03
177	0.013	0.002	177	-0.023	0.016
178	0.023	-0.036	178	0.013	-0.053
179	0.022	0.001	179	-0.005	-0.006
180	0.015	0.018	180	0.006	0.015
181	0.03	0.001	181	-0.004	0.04
182	0.023	-0.023	182	-0.006	-0.02
183	0.002	-0.059	183	0.004	-0.034
184	0.02	-0.025	184	0.007	0.008
185	0.031	-0.03	185	0.018	0.088
186	0.019	-0.002	186	0.016	-0.023
187	0.003	0.063	187	-0.002	-0.096
188	-0.015	0.033	188	0.035	-0.053
189	-0.019	0.044	189	-0.003	0.02
190	-0.005	-0.006	190	0.003	-0.006
191	0.002	0.034	191	-0.011	0.01
192	0.003	0.027	192	-0.037	0.03
193	-0.011	-0.002	193	-0.029	0.069
194	-0.014	0.031	194	-0.024	0.103
195	-0.004	-0.064	195	-0.005	-0.016
196	0.035	-0.067	196	-0.041	-0.082
197	0.001	0.053	197	-0.034	-0.122
198	0.011	-0.002	198	-0.008	-0.054
199	-0.005	0.057	199	0.013	-0.031
200	0.011	0.008	200	0.01	0.027
201	-0.001	-0.068	201	-0.004	-0.035
202	0.04	-0.012	202	-0.019	-0.005
203	0.001	-0.006	203	-0.004	-0.065
204	0.02	0.076	204	-0.013	0.021
205	0.023	-0.01	205	0.002	-0.075
206	0.002	-0.076	206	-0.006	0.03
207	0.042	-0.085	207	-0.048	-0.053
208	0.02	-0.008	208	0.009	0.024
209	0.018	0.049	209	0.002	0.05
210	0.016	-0.07	210	0.015	-0.067
211	-0.018	-0.026	211	-0.02	-0.071
212	-0.028	0.026	212	-0.007	0.064
213	-0.014	0.075	213	-0.017	0.078
214	-0.001	0.057	214	-0.006	0.023
215	-0.001	0.052	215	-0.051	0.056
216	-0.014	0.029
217	-0.02	-0.058
218	-0.048	-0.103
219	-0.018	-0.104
220	0.028	-0.014
221	0.031	-0.039
222	0.007	0.01
223	0.002	-0.041
224	-0.028	0.024
225	0.027	-0.025
226	0.031	0.077
227	-0.005	-0.044
228	0.008	0.011
229	-0.02	-0.007
230	-0.035	-0.07
231	0.018	0.052
232	0.019	0.046
233	0.004	-0.028
234	0.006	-0.025
235	-0.002	-0.091
236	-0.037	0.13
237	0.018	0.054
238	-0.005	0.035
239	-0.031	0.081
